# Supplementary material for: trans-Cyclo­hexane-1,4-diyl bis­(4-nitro­phen­yl) dicarbonate
Source: Acta Crystallogr Sect E Struct Rep Online. 2007 Dec 18;64(Pt 1):o282. doi: 10.1107/S1600536807066007 (PMC2915335; doi:10.1107/S1600536807066007)
Supplement: Supplementary file 1 [file e-64-0o282-sup1.cif]

##############################################################################
###                                                                        ###
###        Electronic paper (Acta Crystallographica Section E)             ###
###                                                                        ###
##############################################################################
#                                                                            #
# This CIF contains the data in a paper accepted for publication in Acta     #
# Crystallographica Section E. It conforms to the requirements of Notes      #
# for Authors for Section E, and has been peer reviewed under the auspices   #
# of the IUCr Commission on Journals.                                        #
#                                                                            #
# Full details of the Crystallographic Information File format               #
# are given in the paper "The Crystallographic Information File (CIF):       #
# a New Standard Archive File for Crystallography" by S. R. Hall, F. H.      #
# Allen and I. D. Brown [Acta Cryst. (1991), A47, 655-685].                  #
#                                                                            #
# The current version of the core CIF dictionary is obtainable from          #
# ftp://ftp.iucr.org/pub/cif_core.dic. The current version number is 2.1.    #
#                                                                            #
# Software is freely available for graphical display of the structure(s) in  #
# this CIF.  For information consult the CIF home page http://www.iucr.org/  #
# cif/home.html                                                              #
#                                                                            #
##############################################################################
                                             
data_global
_audit_creation_method     SHELXTL-V6.1
_journal_date_recd_electronic     2007-12-03
_journal_date_accepted     2007-12-06
_journal_name_full     'Acta Crystallographica, Section E'
_journal_year     2008
_journal_volume     64
_journal_issue      1
_journal_page_first     o282
_journal_page_last     o282
_journal_paper_category     QO
_journal_coeditor_code     HB2675
_publ_contact_author_name
;
 Dr. Lough, Alan J.
;
_publ_contact_author_address
;
 Department of Chemistry
 University of Toronto
 Toronto
 Ontario
 Canada, M5S 3H6
;
_publ_contact_author_email     alough@chem.utoronto.ca
_publ_contact_author_fax     '416 978 8775'
_publ_contact_author_phone     '416 978 6275'
_publ_section_title
;
<i>trans</i>-Cyclohexane-1,4-diyl bis(4-nitrophenyl) dicarbonate
;
loop_
    _publ_author_name
    _publ_author_address
    'Nawazish Ali, Syed'
;
H. E. J. Research Institute of Chemistry,
International Center for Chemical Sciences,
University of Karachi,
Karachi 75270, Pakistan
and
Department of Chemistry,
University of Toronto,
Toronto, Ontario, M5S 3H6
Canada
;
    'Begum, Sabira'
;
H. E. J. Research Institute of Chemistry,
International Center for Chemical Sciences,
University of Karachi,
Karachi 75270,
Pakistan
;
    'Winnik, Mitchell A.'
;
Department of Chemistry,
University of Toronto,
Toronto, Ontario, M5S 3H6
Canada
;
    'Lough, Alan J.'
;
Department of Chemistry,
University of Toronto,
Toronto, Ontario,  M5S 3H6
Canada
;
data_I
_chemical_name_systematic
;
trans-Cyclohexane-1,4-diyl bis(4-nitrophenyl) dicarbonate
;
_chemical_name_common     ?
_chemical_formula_moiety     'C20 H18 N2 O10'
_chemical_formula_sum     'C20 H18 N2 O10'
_chemical_formula_iupac     'C20 H18 N2 O10'
_chemical_formula_weight     446.36
_chemical_melting_point     ?
_symmetry_cell_setting     Triclinic
_symmetry_space_group_name_H-M     'P -1'
_symmetry_space_group_name_Hall     '-P 1'
loop_
    _symmetry_equiv_pos_as_xyz
    'x, y, z'
    '-x, -y, -z'
_cell_length_a     7.6804(14)
_cell_length_b     11.6548(18)
_cell_length_c     12.3092(11)
_cell_angle_alpha     63.201(8)
_cell_angle_beta     87.254(10)
_cell_angle_gamma     82.310(7)
_cell_volume     974.6(3)
_cell_formula_units_Z     2
_cell_measurement_reflns_used     7088
_cell_measurement_theta_min     2.7
_cell_measurement_theta_max     25.2
_cell_measurement_temperature     150.0(10)
_exptl_crystal_description     'plate'
_exptl_crystal_colour     'pale yellow'
_exptl_crystal_size_max     0.22
_exptl_crystal_size_mid     0.20
_exptl_crystal_size_min     0.08
_exptl_crystal_density_diffrn     1.521
_exptl_crystal_density_meas     ?
_exptl_crystal_density_method     'not measured'
_exptl_crystal_F_000     464
_exptl_absorpt_coefficient_mu     0.124
_exptl_absorpt_correction_type     'multi-scan'
_exptl_absorpt_process_details
;
(SORTAV; Blessing, 1995)
;
_exptl_absorpt_correction_T_min     0.768
_exptl_absorpt_correction_T_max     0.996
_exptl_special_details
;
;
_diffrn_ambient_temperature     150(2)
_diffrn_radiation_type     MoK\a
_diffrn_radiation_wavelength     0.71073
_diffrn_radiation_source     'fine-focus sealed tube'
_diffrn_radiation_monochromator     graphite
_diffrn_measurement_device_type     'Nonius KappaCCD'
_diffrn_measurement_method     '\f scans and \w scans with \k offsets'
_diffrn_detector_area_resol_mean     9
_diffrn_reflns_number     7088
_diffrn_reflns_av_R_equivalents     0.0796
_diffrn_reflns_av_sigmaI/netI     0.1126
_diffrn_reflns_theta_min     2.68
_diffrn_reflns_theta_max     25.22
_diffrn_reflns_theta_full     25.22
_diffrn_measured_fraction_theta_max     0.956
_diffrn_measured_fraction_theta_full     0.956
_diffrn_reflns_limit_h_min     -9
_diffrn_reflns_limit_h_max     9
_diffrn_reflns_limit_k_min     -12
_diffrn_reflns_limit_k_max     13
_diffrn_reflns_limit_l_min     -14
_diffrn_reflns_limit_l_max     14
_diffrn_standards_number     0
_diffrn_standards_interval_count     ?
_diffrn_standards_interval_time     ?
_diffrn_standards_decay_%     ?
_refine_special_details
;
 Refinement of F^2^ against ALL reflections.  The weighted R-factor wR and
 goodness of fit S are based on F^2^, conventional R-factors R are based
 on F, with F set to zero for negative F^2^. The threshold expression of
 F^2^ > 2sigma(F^2^) is used only for calculating R-factors(gt) etc. and is
 not relevant to the choice of reflections for refinement.  R-factors based
 on F^2^ are statistically about twice as large as those based on F, and R-
 factors based on ALL data will be even larger.
;
_reflns_number_total     3355
_reflns_number_gt     1633
_reflns_threshold_expression     I>2\s(I)
_refine_ls_structure_factor_coef     Fsqd
_refine_ls_matrix_type     full
_refine_ls_R_factor_all     0.1518
_refine_ls_R_factor_gt     0.0627
_refine_ls_wR_factor_gt     0.1466
_refine_ls_wR_factor_ref     0.1904
_refine_ls_goodness_of_fit_ref     0.962
_refine_ls_restrained_S_all     0.962
_refine_ls_number_reflns     3355
_refine_ls_number_parameters     289
_refine_ls_number_restraints     0
_refine_ls_hydrogen_treatment     constr
_refine_ls_weighting_scheme     calc
_refine_ls_weighting_details
                 'calc w=1/[\s^2^(Fo^2^)+(0.0923P)^2^] where P=(Fo^2^+2Fc^2^)/3'
_atom_sites_solution_hydrogens     geom
_atom_sites_solution_primary     direct
_atom_sites_solution_secondary     difmap
_refine_ls_shift/su_max     0.000
_refine_ls_shift/su_mean     0.000
_refine_diff_density_max     0.301
_refine_diff_density_min     -0.267
_refine_ls_extinction_method     none
_refine_ls_extinction_coef     ?
loop_
    _atom_type_symbol
    _atom_type_description
    _atom_type_scat_dispersion_real
    _atom_type_scat_dispersion_imag
    _atom_type_scat_source
    'C' 'C' 0.0033 0.0016
                         'International Tables Vol C Tables 4.2.6.8 and 6.1.1.4'
    'H' 'H' 0.0000 0.0000
                         'International Tables Vol C Tables 4.2.6.8 and 6.1.1.4'
    'N' 'N' 0.0061 0.0033
                         'International Tables Vol C Tables 4.2.6.8 and 6.1.1.4'
    'O' 'O' 0.0106 0.0060
                         'International Tables Vol C Tables 4.2.6.8 and 6.1.1.4'
_computing_data_collection     'COLLECT (Nonius, 2002)'
_computing_cell_refinement     'DENZO-SMN (Otwinowski & Minor, 1997)'
_computing_data_reduction     'DENZO-SMN (Otwinowski & Minor, 1997)'
_computing_structure_solution     'SIR92 (Altomare <i>et al.</i>,  1994)'
_computing_structure_refinement     'SHELXTL/PC (Sheldrick, 2001)'
_computing_molecular_graphics     'PLATON (Spek, 2003)'
_computing_publication_material     'SHELXTL/PC (Sheldrick, 2001)'
loop_
    _atom_site_type_symbol
    _atom_site_label
    _atom_site_fract_x
    _atom_site_fract_y
    _atom_site_fract_z
    _atom_site_U_iso_or_equiv
    _atom_site_adp_type
    _atom_site_calc_flag
    _atom_site_refinement_flags
    _atom_site_occupancy
    _atom_site_disorder_assembly
    _atom_site_disorder_group
    O O1A 0.1429(4) 0.0985(3) 0.2676(2) 0.0517(8) Uani d . 1 . .
    O O2A 0.4182(4) -0.0092(3) 0.2921(2) 0.0504(8) Uani d . 1 . .
    O O3A 0.3173(4) 0.1684(3) 0.1182(2) 0.0524(8) Uani d . 1 . .
    O O4A 0.9007(4) 0.1716(3) -0.2527(3) 0.0685(10) Uani d . 1 . .
    O O5A 1.0631(5) 0.1300(3) -0.0977(3) 0.0690(10) Uani d . 1 . .
    N N1A 0.9198(6) 0.1542(3) -0.1481(4) 0.0498(10) Uani d . 1 . .
    C C1A -0.1660(6) -0.0576(4) 0.5216(3) 0.0495(12) Uani d . 1 . .
    H H1A1 -0.1245 -0.1509 0.5502 0.059 Uiso calc R 1 . .
    H H1A2 -0.2960 -0.0463 0.5211 0.059 Uiso calc R 1 . .
    C C2A -0.1003(6) 0.0194(4) 0.3939(3) 0.0513(12) Uani d . 1 . .
    H H2A1 -0.1389 -0.0145 0.3396 0.062 Uiso calc R 1 . .
    H H2A2 -0.1520 0.1112 0.3624 0.062 Uiso calc R 1 . .
    C C3A 0.0979(6) 0.0112(4) 0.3927(3) 0.0474(12) Uani d . 1 . .
    H H3A 0.1518 -0.0796 0.4145 0.057 Uiso calc R 1 . .
    C C4A 0.3057(6) 0.0763(4) 0.2341(4) 0.0453(11) Uani d . 1 . .
    C C5A 0.4739(6) 0.1635(4) 0.0559(3) 0.0409(11) Uani d . 1 . .
    C C6A 0.6345(6) 0.1517(4) 0.1054(4) 0.0476(12) Uani d . 1 . .
    H H6AA 0.6442 0.1459 0.1844 0.057 Uiso calc R 1 . .
    C C7A 0.7824(6) 0.1483(4) 0.0383(4) 0.0478(11) Uani d . 1 . .
    H H7AA 0.8962 0.1381 0.0709 0.057 Uiso calc R 1 . .
    C C8A 0.7621(6) 0.1599(4) -0.0766(3) 0.0402(10) Uani d . 1 . .
    C C9A 0.6019(6) 0.1746(4) -0.1267(3) 0.0459(11) Uani d . 1 . .
    H H9AA 0.5926 0.1831 -0.2068 0.055 Uiso calc R 1 . .
    C C10A 0.4527(6) 0.1771(4) -0.0601(3) 0.0455(11) Uani d . 1 . .
    H H10A 0.3391 0.1878 -0.0932 0.055 Uiso calc R 1 . .
    O O1B 0.9940(4) 0.5357(3) 0.1688(2) 0.0493(8) Uani d . 1 . .
    O O2B 0.9203(4) 0.3799(3) 0.3498(2) 0.0568(9) Uani d . 1 . .
    O O3B 0.8673(4) 0.5951(3) 0.2963(2) 0.0486(8) Uani d . 1 . .
    O O4B 0.4719(5) 0.5191(3) 0.7792(3) 0.0708(11) Uani d . 1 . .
    O O5B 0.4665(5) 0.7279(4) 0.6849(3) 0.0731(11) Uani d . 1 . .
    N N1B 0.5072(5) 0.6198(4) 0.6918(3) 0.0527(10) Uani d . 1 . .
    C C1B 0.8165(6) 0.4921(4) -0.0214(4) 0.0507(12) Uani d . 1 . .
    H H1B1 0.7325 0.4509 -0.0465 0.061 Uiso calc R 1 . .
    H H1B2 0.7480 0.5565 0.0008 0.061 Uiso calc R 1 . .
    C C2B 0.9217(6) 0.3884(4) 0.0905(3) 0.0500(12) Uani d . 1 . .
    H H2B1 0.8409 0.3535 0.1597 0.060 Uiso calc R 1 . .
    H H2B2 0.9730 0.3162 0.0728 0.060 Uiso calc R 1 . .
    C C3B 1.0669(6) 0.4393(4) 0.1269(3) 0.0497(12) Uani d . 1 . .
    H H3B 1.1392 0.3659 0.1938 0.060 Uiso calc R 1 . .
    C C4B 0.9251(6) 0.4897(4) 0.2793(4) 0.0474(11) Uani d . 1 . .
    C C5B 0.7791(6) 0.5888(4) 0.4005(3) 0.0425(11) Uani d . 1 . .
    C C6B 0.7732(6) 0.4775(4) 0.5097(3) 0.0457(11) Uani d . 1 . .
    H H6BA 0.8299 0.3960 0.5189 0.055 Uiso calc R 1 . .
    C C7B 0.6813(6) 0.4894(4) 0.6054(4) 0.0473(11) Uani d . 1 . .
    H H7BA 0.6735 0.4149 0.6810 0.057 Uiso calc R 1 . .
    C C8B 0.6022(6) 0.6085(4) 0.5905(3) 0.0412(10) Uani d . 1 . .
    C C9B 0.6109(6) 0.7178(4) 0.4819(3) 0.0439(11) Uani d . 1 . .
    H H9BA 0.5554 0.7996 0.4727 0.053 Uiso calc R 1 . .
    C C10B 0.7007(6) 0.7072(4) 0.3872(3) 0.0405(10) Uani d . 1 . .
    H H10B 0.7085 0.7822 0.3120 0.049 Uiso calc R 1 . .
loop_
    _atom_site_aniso_label
    _atom_site_aniso_U_11
    _atom_site_aniso_U_22
    _atom_site_aniso_U_33
    _atom_site_aniso_U_12
    _atom_site_aniso_U_13
    _atom_site_aniso_U_23
    O1A 0.052(2) 0.0532(18) 0.0391(16) 0.0002(15) 0.0040(14) -0.0132(14)
    O2A 0.052(2) 0.0445(17) 0.0441(16) 0.0074(16) -0.0042(15) -0.0133(13)
    O3A 0.055(2) 0.0517(17) 0.0347(16) 0.0048(15) 0.0035(14) -0.0093(14)
    O4A 0.061(3) 0.087(2) 0.072(2) -0.0174(19) 0.0189(18) -0.048(2)
    O5A 0.045(2) 0.064(2) 0.078(2) -0.0100(18) 0.0049(19) -0.0146(17)
    N1A 0.047(3) 0.040(2) 0.059(3) -0.0088(19) 0.004(2) -0.0180(18)
    C1A 0.051(3) 0.052(3) 0.045(2) -0.015(2) 0.003(2) -0.019(2)
    C2A 0.056(3) 0.062(3) 0.039(2) -0.008(2) -0.001(2) -0.025(2)
    C3A 0.055(3) 0.051(3) 0.036(2) -0.007(2) 0.001(2) -0.019(2)
    C4A 0.049(3) 0.046(3) 0.044(3) -0.006(2) 0.008(2) -0.025(2)
    C5A 0.043(3) 0.035(2) 0.041(2) -0.003(2) 0.010(2) -0.0155(18)
    C6A 0.055(3) 0.048(3) 0.042(2) -0.003(2) -0.007(2) -0.022(2)
    C7A 0.043(3) 0.048(3) 0.052(3) -0.007(2) -0.005(2) -0.021(2)
    C8A 0.042(3) 0.032(2) 0.044(2) -0.0007(19) 0.002(2) -0.0166(18)
    C9A 0.054(3) 0.045(2) 0.035(2) -0.010(2) -0.001(2) -0.0141(19)
    C10A 0.040(3) 0.050(3) 0.039(2) -0.008(2) 0.000(2) -0.0126(19)
    O1B 0.059(2) 0.0453(16) 0.0435(17) -0.0044(15) 0.0073(14) -0.0209(13)
    O2B 0.079(3) 0.0435(19) 0.0430(17) -0.0046(16) 0.0087(15) -0.0169(15)
    O3B 0.063(2) 0.0411(17) 0.0404(16) -0.0016(15) 0.0082(14) -0.0194(13)
    O4B 0.077(3) 0.075(2) 0.0455(19) -0.004(2) 0.0170(17) -0.0174(17)
    O5B 0.084(3) 0.072(2) 0.079(2) -0.009(2) 0.0228(19) -0.050(2)
    N1B 0.048(3) 0.064(3) 0.048(2) -0.003(2) 0.0061(18) -0.029(2)
    C1B 0.051(3) 0.049(3) 0.054(3) -0.002(2) 0.005(2) -0.027(2)
    C2B 0.066(3) 0.045(3) 0.042(2) -0.009(2) 0.009(2) -0.022(2)
    C3B 0.066(3) 0.042(2) 0.042(2) -0.003(2) 0.004(2) -0.021(2)
    C4B 0.060(3) 0.043(3) 0.036(2) -0.008(2) -0.001(2) -0.014(2)
    C5B 0.046(3) 0.047(3) 0.035(2) -0.007(2) -0.0012(19) -0.0187(19)
    C6B 0.048(3) 0.039(2) 0.051(3) 0.002(2) 0.000(2) -0.022(2)
    C7B 0.048(3) 0.047(3) 0.041(2) -0.008(2) 0.001(2) -0.015(2)
    C8B 0.038(3) 0.046(3) 0.040(2) -0.005(2) 0.0024(19) -0.020(2)
    C9B 0.043(3) 0.043(2) 0.050(3) -0.003(2) -0.003(2) -0.025(2)
    C10B 0.045(3) 0.041(2) 0.037(2) -0.010(2) 0.0005(19) -0.0180(19)
_geom_special_details
;
 All esds (except the esd in the dihedral angle between two l.s. planes)
 are estimated using the full covariance matrix.  The cell esds are taken
 into account individually in the estimation of esds in distances, angles
 and torsion angles; correlations between esds in cell parameters are only
 used when they are defined by crystal symmetry.  An approximate (isotropic)
 treatment of cell esds is used for estimating esds involving l.s. planes.
;
loop_
    _geom_bond_atom_site_label_1
    _geom_bond_atom_site_label_2
    _geom_bond_site_symmetry_2
    _geom_bond_distance
    _geom_bond_publ_flag
    O1A C4A . 1.327(5) ?
    O1A C3A . 1.469(4) ?
    O2A C4A . 1.199(5) ?
    O3A C4A . 1.352(5) ?
    O3A C5A . 1.404(5) ?
    O4A N1A . 1.223(4) ?
    O5A N1A . 1.224(5) ?
    N1A C8A . 1.475(5) ?
    C1A C2A . 1.518(5) ?
    C1A C3A 2_556 1.525(6) ?
    C1A H1A1 . 0.9900 ?
    C1A H1A2 . 0.9900 ?
    C2A C3A . 1.512(6) ?
    C2A H2A1 . 0.9900 ?
    C2A H2A2 . 0.9900 ?
    C3A C1A 2_556 1.525(6) ?
    C3A H3A . 1.0000 ?
    C5A C6A . 1.365(6) ?
    C5A C10A . 1.379(6) ?
    C6A C7A . 1.379(6) ?
    C6A H6AA . 0.9500 ?
    C7A C8A . 1.373(5) ?
    C7A H7AA . 0.9500 ?
    C8A C9A . 1.358(6) ?
    C9A C10A . 1.381(6) ?
    C9A H9AA . 0.9500 ?
    C10A H10A . 0.9500 ?
    O1B C4B . 1.328(5) ?
    O1B C3B . 1.472(5) ?
    O2B C4B . 1.184(5) ?
    O3B C4B . 1.352(5) ?
    O3B C5B . 1.398(5) ?
    O4B N1B . 1.236(4) ?
    O5B N1B . 1.222(5) ?
    N1B C8B . 1.463(5) ?
    C1B C3B 2_765 1.507(5) ?
    C1B C2B . 1.535(5) ?
    C1B H1B1 . 0.9900 ?
    C1B H1B2 . 0.9900 ?
    C2B C3B . 1.503(6) ?
    C2B H2B1 . 0.9900 ?
    C2B H2B2 . 0.9900 ?
    C3B C1B 2_765 1.507(5) ?
    C3B H3B . 1.0000 ?
    C5B C10B . 1.370(5) ?
    C5B C6B . 1.388(5) ?
    C6B C7B . 1.395(6) ?
    C6B H6BA . 0.9500 ?
    C7B C8B . 1.373(6) ?
    C7B H7BA . 0.9500 ?
    C8B C9B . 1.375(5) ?
    C9B C10B . 1.372(5) ?
    C9B H9BA . 0.9500 ?
    C10B H10B . 0.9500 ?
loop_
    _geom_angle_atom_site_label_1
    _geom_angle_atom_site_label_2
    _geom_angle_atom_site_label_3
    _geom_angle_site_symmetry_1
    _geom_angle_site_symmetry_3
    _geom_angle
    _geom_angle_publ_flag
    C4A O1A C3A . . 116.0(3) ?
    C4A O3A C5A . . 118.0(3) ?
    O4A N1A O5A . . 123.8(4) ?
    O4A N1A C8A . . 118.7(4) ?
    O5A N1A C8A . . 117.5(4) ?
    C2A C1A C3A . 2_556 109.7(3) ?
    C2A C1A H1A1 . . 109.7 ?
    C3A C1A H1A1 2_556 . 109.7 ?
    C2A C1A H1A2 . . 109.7 ?
    C3A C1A H1A2 2_556 . 109.7 ?
    H1A1 C1A H1A2 . . 108.2 ?
    C3A C2A C1A . . 111.1(3) ?
    C3A C2A H2A1 . . 109.4 ?
    C1A C2A H2A1 . . 109.4 ?
    C3A C2A H2A2 . . 109.4 ?
    C1A C2A H2A2 . . 109.4 ?
    H2A1 C2A H2A2 . . 108.0 ?
    O1A C3A C2A . . 105.7(3) ?
    O1A C3A C1A . 2_556 108.5(3) ?
    C2A C3A C1A . 2_556 111.9(4) ?
    O1A C3A H3A . . 110.2 ?
    C2A C3A H3A . . 110.2 ?
    C1A C3A H3A 2_556 . 110.2 ?
    O2A C4A O1A . . 127.8(4) ?
    O2A C4A O3A . . 126.7(4) ?
    O1A C4A O3A . . 105.5(4) ?
    C6A C5A C10A . . 122.8(4) ?
    C6A C5A O3A . . 122.0(4) ?
    C10A C5A O3A . . 115.1(4) ?
    C5A C6A C7A . . 118.6(4) ?
    C5A C6A H6AA . . 120.7 ?
    C7A C6A H6AA . . 120.7 ?
    C8A C7A C6A . . 118.8(4) ?
    C8A C7A H7AA . . 120.6 ?
    C6A C7A H7AA . . 120.6 ?
    C9A C8A C7A . . 122.5(4) ?
    C9A C8A N1A . . 118.4(4) ?
    C7A C8A N1A . . 119.0(4) ?
    C8A C9A C10A . . 119.3(4) ?
    C8A C9A H9AA . . 120.3 ?
    C10A C9A H9AA . . 120.3 ?
    C5A C10A C9A . . 117.9(4) ?
    C5A C10A H10A . . 121.0 ?
    C9A C10A H10A . . 121.0 ?
    C4B O1B C3B . . 116.4(3) ?
    C4B O3B C5B . . 123.4(3) ?
    O5B N1B O4B . . 123.8(4) ?
    O5B N1B C8B . . 118.3(4) ?
    O4B N1B C8B . . 117.8(4) ?
    C3B C1B C2B 2_765 . 112.3(4) ?
    C3B C1B H1B1 2_765 . 109.1 ?
    C2B C1B H1B1 . . 109.1 ?
    C3B C1B H1B2 2_765 . 109.1 ?
    C2B C1B H1B2 . . 109.1 ?
    H1B1 C1B H1B2 . . 107.9 ?
    C3B C2B C1B . . 112.9(4) ?
    C3B C2B H2B1 . . 109.0 ?
    C1B C2B H2B1 . . 109.0 ?
    C3B C2B H2B2 . . 109.0 ?
    C1B C2B H2B2 . . 109.0 ?
    H2B1 C2B H2B2 . . 107.8 ?
    O1B C3B C2B . . 110.5(4) ?
    O1B C3B C1B . 2_765 106.1(3) ?
    C2B C3B C1B . 2_765 111.9(3) ?
    O1B C3B H3B . . 109.4 ?
    C2B C3B H3B . . 109.4 ?
    C1B C3B H3B 2_765 . 109.4 ?
    O2B C4B O1B . . 127.6(4) ?
    O2B C4B O3B . . 127.0(4) ?
    O1B C4B O3B . . 105.3(3) ?
    C10B C5B C6B . . 121.5(4) ?
    C10B C5B O3B . . 113.0(3) ?
    C6B C5B O3B . . 125.5(4) ?
    C5B C6B C7B . . 117.8(4) ?
    C5B C6B H6BA . . 121.1 ?
    C7B C6B H6BA . . 121.1 ?
    C8B C7B C6B . . 120.1(4) ?
    C8B C7B H7BA . . 120.0 ?
    C6B C7B H7BA . . 120.0 ?
    C7B C8B C9B . . 121.2(4) ?
    C7B C8B N1B . . 119.6(3) ?
    C9B C8B N1B . . 119.2(4) ?
    C10B C9B C8B . . 119.2(4) ?
    C10B C9B H9BA . . 120.4 ?
    C8B C9B H9BA . . 120.4 ?
    C5B C10B C9B . . 120.2(3) ?
    C5B C10B H10B . . 119.9 ?
    C9B C10B H10B . . 119.9 ?
loop_
    _geom_hbond_atom_site_label_D
    _geom_hbond_atom_site_label_H
    _geom_hbond_atom_site_label_A
    _geom_hbond_site_symmetry_A
    _geom_hbond_distance_DH
    _geom_hbond_distance_HA
    _geom_hbond_distance_DA
    _geom_hbond_angle_DHA
    C10A H10A O5A 1_455 0.95 2.32 3.205(6) 155
    C6B H6BA O2B . 0.95 2.24 2.812(5) 118
    C9B H9BA O2A 1_565 0.95 2.48 3.184(5) 131
