# Supplementary material for: trans-Cyclo­hexane-1,4-diyl bis­(4-nitro­phen­yl) dicarbonate
Source: Acta Crystallogr Sect E Struct Rep Online. 2007 Dec 18;64(Pt 1):o282. doi: 10.1107/S1600536807066007 (PMC2915335; doi:10.1107/S1600536807066007)
Supplement: Supplementary file 2 [file e-64-0o282-Isup2.hkl]

# 
# h,k,l, Fc-squared, Fo-squared, sigma(Fo-squared) and status flag 
# 
data_I
_shelx_title ' k06119 in P-1' 
_shelx_refln_list_code          4 
_shelx_F_calc_maximum      146.76 
_exptl_crystal_F_000       464.00 
_reflns_d_resolution_high  0.8340 
 
loop_ 
 _symmetry_equiv_pos_as_xyz 
 'x, y, z' 
 '-x, -y, -z' 
 
_cell_length_a     7.6804 
_cell_length_b    11.6548 
_cell_length_c    12.3092 
_cell_angle_alpha  63.201 
_cell_angle_beta   87.254 
_cell_angle_gamma  82.310 
 
_shelx_F_squared_multiplier     1.000 
 
loop_ 
 _refln_index_h 
 _refln_index_k 
 _refln_index_l 
 _refln_F_squared_calc 
 _refln_F_squared_meas 
 _refln_F_squared_sigma 
 _refln_observed_status 
   1   0   0      593.63       86.25    228.44 o 
   2   0   0     1446.84     1290.56     55.45 o 
   3   0   0      577.29      599.71     21.88 o 
   4   0   0      275.87      306.11     14.43 o 
   5   0   0      392.51      448.86     25.74 o 
   6   0   0       82.22       78.11     13.55 o 
   7   0   0       53.94       49.51     14.33 o 
   8   0   0        7.78       61.37     26.35 o 
   9   0   0        0.36      -18.40     18.40 o 
  -8   1   0       11.21        3.49     15.65 o 
  -7   1   0      168.04      200.72     30.56 o 
  -6   1   0      218.83      206.83     18.10 o 
  -5   1   0      149.22      175.77     21.89 o 
  -4   1   0      664.19      651.63     27.03 o 
  -3   1   0       87.37       80.70      8.39 o 
  -2   1   0     1614.21     1469.86     46.02 o 
  -1   1   0        0.08       -3.15      3.20 o 
   1   1   0      428.30      125.86    158.85 o 
   2   1   0       78.86       95.80      6.46 o 
   3   1   0       67.36       41.79     10.78 o 
   4   1   0      816.19      916.29     30.46 o 
   5   1   0        6.50       16.80     19.13 o 
   6   1   0        3.24       -3.25      8.64 o 
   7   1   0       17.66       22.73     10.01 o 
   8   1   0       51.00       50.88     13.24 o 
   9   1   0        0.00        0.00     30.16 o 
  -8   2   0        1.98       38.02     18.16 o 
  -7   2   0      216.81      217.78     22.99 o 
  -6   2   0      110.98      105.38     16.13 o 
  -5   2   0       21.06       18.56      8.41 o 
  -4   2   0      104.22       74.51     16.29 o 
  -3   2   0       73.88       66.13      7.94 o 
  -2   2   0       78.18       68.45      8.31 o 
  -1   2   0     1768.66     1687.78     51.81 o 
   0   2   0     3663.08     2642.89    502.66 o 
   1   2   0     5462.51     5409.00    143.07 o 
   2   2   0       68.94       87.31      6.32 o 
   3   2   0      224.84      269.87     13.06 o 
   4   2   0      216.35      299.33     15.92 o 
   5   2   0        0.13       -6.48      8.48 o 
   6   2   0      185.88      189.33     30.24 o 
   7   2   0      204.53      190.39     20.54 o 
   8   2   0        5.69        8.19     17.19 o 
   9   2   0        1.24       26.52     23.91 o 
  -8   3   0       23.25        5.19     27.64 o 
  -7   3   0       94.28       68.34     20.83 o 
  -6   3   0       42.46       43.40     13.22 o 
  -5   3   0       13.09       16.13      8.64 o 
  -4   3   0      442.26      408.68     23.52 o 
  -3   3   0        2.35        0.93      9.48 o 
  -2   3   0      503.81      515.17     20.06 o 
  -1   3   0       55.86       47.92     10.46 o 
   0   3   0     6361.16     6438.57    174.02 o 
   1   3   0      469.11      378.08     14.64 o 
   2   3   0      224.39      173.84      9.56 o 
   3   3   0      220.29      220.87     24.36 o 
   4   3   0       19.44       27.62      6.77 o 
   5   3   0       25.32       20.17      9.95 o 
   6   3   0        5.64       -8.43      8.43 o 
   7   3   0       31.84       33.48     10.77 o 
   8   3   0        0.33      -20.35     22.21 o 
   9   3   0       29.66        5.51     18.40 o 
  -8   4   0        0.43      -20.02     20.02 o 
  -7   4   0        0.32       21.73     22.62 o 
  -6   4   0       28.70       -5.43     14.10 o 
  -5   4   0        3.81        4.32      8.79 o 
  -4   4   0      136.50      131.47     12.89 o 
  -3   4   0        3.67        7.40      6.31 o 
  -2   4   0       98.45       92.68      8.43 o 
  -1   4   0        0.19       -2.96      2.96 o 
   0   4   0      605.83      576.99     15.48 o 
   1   4   0     2818.90     2970.04    158.12 o 
   2   4   0       18.10       15.99      4.80 o 
   3   4   0       94.64       98.25      8.02 o 
   4   4   0       21.83       18.01      6.05 o 
   5   4   0      217.76      222.83     15.62 o 
   6   4   0        0.28       -9.89      9.89 o 
   7   4   0      169.66      190.87     19.52 o 
   8   4   0       16.91       57.47     24.48 o 
   9   4   0       23.56       28.05     21.48 o 
  -7   5   0       63.55       93.22     23.83 o 
  -6   5   0        6.79        8.97     13.47 o 
  -5   5   0       27.39       14.48     17.27 o 
  -4   5   0       12.24       -3.19      9.59 o 
  -3   5   0       16.15        8.28      7.27 o 
  -2   5   0      924.62     1069.69     40.47 o 
  -1   5   0      277.33      271.68     11.68 o 
   0   5   0      267.26      276.25     11.46 o 
   1   5   0      456.13      449.92     17.04 o 
   2   5   0       30.06       25.94      5.66 o 
   3   5   0      113.82      116.54      9.24 o 
   4   5   0      453.64      501.44     24.74 o 
   5   5   0        4.09       11.54      8.24 o 
   6   5   0      479.04      550.68     39.96 o 
   7   5   0       24.99       26.18     15.97 o 
   8   5   0        5.78        7.70     22.05 o 
  -7   6   0        8.14      -28.53     28.53 o 
  -6   6   0       30.52       40.05     18.73 o 
  -5   6   0        5.24        1.93     17.27 o 
  -4   6   0       90.27       74.72     16.54 o 
  -3   6   0       45.37       39.45      8.56 o 
  -2   6   0        2.70        8.16      6.20 o 
  -1   6   0       22.58       17.12      4.01 o 
   0   6   0     1228.96     1283.07     56.17 o 
   1   6   0      190.39      189.88      8.20 o 
   2   6   0      299.97      261.51     14.79 o 
   3   6   0      344.02      371.10     31.82 o 
   4   6   0      328.49      345.13     21.35 o 
   5   6   0        0.62        3.11      8.19 o 
   6   6   0       30.03       35.03     16.78 o 
   7   6   0       63.18       60.73     21.68 o 
   8   6   0        0.72       24.24     20.35 o 
  -6   7   0      126.78      131.08     33.72 o 
  -5   7   0       10.08       -5.74     14.37 o 
  -4   7   0       10.99       16.66     11.15 o 
  -3   7   0        1.31        2.37      7.21 o 
  -2   7   0        0.11        7.06      5.27 o 
  -1   7   0      234.53      211.97     10.96 o 
   0   7   0      464.78      495.17     22.90 o 
   1   7   0      171.69      161.51     24.37 o 
   2   7   0      107.28      104.55      7.50 o 
   3   7   0       50.77       51.03      8.75 o 
   4   7   0       88.82      100.41     13.69 o 
   5   7   0        4.01      -11.79     11.79 o 
   6   7   0       31.36       37.88     13.74 o 
   7   7   0      150.70      127.43     26.59 o 
   8   7   0        6.26       43.94     29.35 o 
  -6   8   0       26.19       32.18     24.89 o 
  -5   8   0        1.99        2.76     14.59 o 
  -4   8   0       27.37       32.81     10.00 o 
  -3   8   0       69.39       73.43     10.03 o 
  -2   8   0        5.28        6.44      4.61 o 
  -1   8   0       42.74       34.73      5.60 o 
   0   8   0      159.90      166.09     13.47 o 
   1   8   0       11.64       15.76      9.36 o 
   2   8   0      222.04      236.26     11.51 o 
   3   8   0        0.42       12.22     13.74 o 
   4   8   0        0.18       12.24     10.86 o 
   5   8   0        1.27        4.38      9.17 o 
   6   8   0        4.16        7.78     14.59 o 
   7   8   0       83.30       80.34     25.54 o 
  -5   9   0        2.25        0.06     26.95 o 
  -4   9   0        1.26       -0.65     10.17 o 
  -3   9   0        3.81       -1.21      6.39 o 
  -2   9   0        0.22       -0.03      7.12 o 
  -1   9   0       75.36       85.11     25.82 o 
   0   9   0      788.83      878.33     45.03 o 
   1   9   0      666.19      684.57     28.62 o 
   2   9   0        9.63       -0.34      5.65 o 
   3   9   0        8.69       14.09      6.01 o 
   4   9   0        0.06        5.12     11.04 o 
   5   9   0       18.17       27.63     12.14 o 
   6   9   0        0.88        7.70     15.40 o 
   7   9   0       12.74       31.21     27.32 o 
  -4  10   0       11.30       18.73     10.71 o 
  -3  10   0        1.67      -10.89     10.89 o 
  -2  10   0       84.19      103.05     11.13 o 
  -1  10   0        5.60       -0.42     19.90 o 
   0  10   0       30.77       12.95     30.97 o 
   1  10   0       22.35       28.56      7.19 o 
   2  10   0      137.54      138.52     13.18 o 
   3  10   0       27.96       31.59      7.42 o 
   4  10   0       81.42       85.52     12.51 o 
   5  10   0       41.21       75.23     19.62 o 
   6  10   0       23.24       22.86     20.02 o 
  -3  11   0        0.50       29.24     13.80 o 
  -2  11   0       12.49       36.15     19.94 o 
  -1  11   0       26.66       15.89     15.89 o 
   0  11   0       10.29      -14.88     14.88 o 
   1  11   0       22.45       45.29     16.10 o 
   2  11   0       67.98       44.84     13.16 o 
   3  11   0        8.08       19.33      9.33 o 
   4  11   0        0.97       -0.15     15.02 o 
   5  11   0        0.38       12.89     22.94 o 
  -1  12   0        0.90       24.81     24.81 o 
   0  12   0       36.17        4.30     16.46 o 
   1  12   0       39.74       60.47     27.32 o 
   2  12   0       35.51       51.71     14.62 o 
   3  12   0       11.45       11.31     13.44 o 
  -1 -12   1        1.41       10.21     24.72 o 
  -4 -11   1        0.17        0.46     16.01 o 
  -3 -11   1        2.62       -5.27      8.24 o 
  -2 -11   1        4.48        1.89     14.36 o 
  -1 -11   1       12.96       17.75     18.64 o 
   0 -11   1        3.10      -19.05     19.05 o 
   1 -11   1        1.06       30.16     22.21 o 
   2 -11   1        9.58       57.39     25.54 o 
  -5 -10   1        6.97       12.97     14.83 o 
  -4 -10   1       41.41       34.23     10.27 o 
  -3 -10   1       22.75       10.28      7.83 o 
  -2 -10   1       44.98       41.52     13.43 o 
  -1 -10   1        6.36       -2.49     11.02 o 
   0 -10   1      276.20      275.42     22.80 o 
   1 -10   1       33.22       33.62     11.68 o 
   2 -10   1       19.27       10.88      8.03 o 
   3 -10   1        5.07       26.10     19.21 o 
  -6  -9   1        0.52       -9.57     12.48 o 
  -5  -9   1        0.03       -7.28     18.52 o 
  -4  -9   1       39.07       52.42     10.66 o 
  -3  -9   1        6.34        4.09      6.43 o 
  -2  -9   1       23.92       14.66      5.67 o 
  -1  -9   1        2.81        0.81      7.18 o 
   0  -9   1        0.14       15.73      9.65 o 
   1  -9   1        0.92       -7.59     11.67 o 
   2  -9   1        9.38       13.86      7.95 o 
   3  -9   1       44.77       75.86     13.44 o 
   4  -9   1        0.12       38.66     15.50 o 
   5  -9   1        0.52      -30.97     30.97 o 
  -7  -8   1       40.05       35.99     25.29 o 
  -6  -8   1      128.35      135.49     20.27 o 
  -5  -8   1       11.57        2.27      8.45 o 
  -4  -8   1        2.17        6.27      8.58 o 
  -3  -8   1       19.43       10.11      6.10 o 
  -2  -8   1       62.41       51.38      7.75 o 
  -1  -8   1      102.01      106.09     12.20 o 
   0  -8   1      206.66      178.65     23.55 o 
   1  -8   1       34.16       24.51      6.22 o 
   2  -8   1       19.57       19.82      5.78 o 
   3  -8   1       86.20       91.71     17.71 o 
   4  -8   1      106.08      122.85     12.63 o 
   5  -8   1       18.41       25.80     17.62 o 
  -7  -7   1       99.30       77.01     23.43 o 
  -6  -7   1       29.70       10.66     14.59 o 
  -5  -7   1        0.82        5.22     17.23 o 
  -4  -7   1       42.87       24.61     21.97 o 
  -3  -7   1       67.93       68.21      9.44 o 
  -2  -7   1        0.52        4.18      4.44 o 
  -1  -7   1       12.20       16.65      3.98 o 
   0  -7   1       10.28        2.91      7.13 o 
   1  -7   1       80.58       75.96      7.72 o 
   2  -7   1      185.72      182.51     12.85 o 
   3  -7   1       33.48       34.48      8.15 o 
   4  -7   1        4.36      -11.48     13.02 o 
   5  -7   1       60.59       63.47     20.91 o 
   6  -7   1        5.48       34.61     28.29 o 
  -8  -6   1        1.80      -13.54     26.10 o 
  -7  -6   1       25.71        9.87     16.32 o 
  -6  -6   1        6.60       10.05     11.19 o 
  -5  -6   1       67.89       70.57     14.96 o 
  -4  -6   1       37.77       38.48      7.06 o 
  -3  -6   1      144.03      142.15     13.13 o 
  -2  -6   1       66.48       72.48      6.94 o 
  -1  -6   1      105.25       96.30      6.39 o 
   0  -6   1     1056.44     1204.54     51.40 o 
   1  -6   1       48.14       46.23      5.27 o 
   2  -6   1       13.89        8.91      4.83 o 
   3  -6   1        9.12        8.83      8.83 o 
   4  -6   1       48.47       34.99     13.10 o 
   5  -6   1        1.77        5.80     10.20 o 
   6  -6   1        2.50       -7.13     15.24 o 
   7  -6   1        1.57       -9.00     30.56 o 
  -8  -5   1        3.67      -15.32     17.19 o 
  -7  -5   1       21.04       12.94     13.98 o 
  -6  -5   1      104.60      138.80     14.40 o 
  -5  -5   1        8.18        6.81      6.46 o 
  -4  -5   1       10.69        3.93     10.94 o 
  -3  -5   1      237.21      259.13     20.51 o 
  -2  -5   1      466.01      500.74     43.21 o 
  -1  -5   1      400.31      401.89     18.57 o 
   0  -5   1       29.72       32.29      5.34 o 
   1  -5   1       12.72       11.08      3.73 o 
   2  -5   1      382.69      397.41     22.32 o 
   3  -5   1      155.10      161.15     14.14 o 
   4  -5   1        4.48       -1.46     10.55 o 
   5  -5   1      191.32      166.74     17.87 o 
   6  -5   1        2.62       -7.34     14.55 o 
   7  -5   1       28.37       -7.94     17.67 o 
  -8  -4   1       31.87       50.83     22.62 o 
  -7  -4   1      209.37      278.90     24.34 o 
  -6  -4   1       38.01       21.44     11.46 o 
  -5  -4   1       25.87       13.83      6.74 o 
  -4  -4   1       15.68       28.05      7.75 o 
  -3  -4   1      195.84      222.96     14.43 o 
  -2  -4   1        0.67        4.87      4.82 o 
  -1  -4   1      655.30      640.81     15.36 o 
   0  -4   1      106.55      115.22      7.00 o 
   1  -4   1      332.23      340.11     17.49 o 
   2  -4   1       23.30       27.35      6.04 o 
   3  -4   1      294.18      315.09     17.65 o 
   4  -4   1       57.67       59.33     10.15 o 
   5  -4   1       54.60       62.98     11.98 o 
   6  -4   1       38.57       54.35     14.55 o 
   7  -4   1        6.79       -6.97     23.59 o 
   8  -4   1        3.38       17.51     20.10 o 
  -9  -3   1        0.50       32.18     28.53 o 
  -8  -3   1        0.12       10.21     14.83 o 
  -7  -3   1       25.42       39.41     14.55 o 
  -6  -3   1       51.38       61.36     13.78 o 
  -5  -3   1       41.41       25.22      8.29 o 
  -4  -3   1     1137.22     1155.17     41.85 o 
  -3  -3   1        7.78        8.43      5.65 o 
  -2  -3   1      981.10      860.93     29.35 o 
  -1  -3   1      113.02      134.97      7.31 o 
   0  -3   1     5024.70     4888.54    139.47 o 
   1  -3   1      266.78      369.43     16.13 o 
   2  -3   1        0.41        0.63      4.29 o 
   3  -3   1        9.26        5.67     10.38 o 
   4  -3   1      469.83      460.49     24.63 o 
   5  -3   1      105.56      116.30     18.64 o 
   6  -3   1        0.00       10.24     10.98 o 
   7  -3   1        1.36      -10.38     14.75 o 
   8  -3   1        0.33      -22.54     25.94 o 
  -9  -2   1        2.18       -3.45     12.62 o 
  -8  -2   1       20.41       24.56     17.27 o 
  -7  -2   1      133.84      108.48     15.82 o 
  -6  -2   1      551.95      670.99     37.88 o 
  -5  -2   1       28.42       18.85      9.04 o 
  -4  -2   1       37.78       29.80      6.56 o 
  -3  -2   1        2.45       -3.96      3.96 o 
  -2  -2   1     2391.97     2231.71     67.32 o 
  -1  -2   1       53.69       46.46      5.51 o 
   0  -2   1     2836.90     2780.08     82.84 o 
   1  -2   1      340.12      392.15     15.75 o 
   2  -2   1      464.01      484.39     20.91 o 
   3  -2   1      644.73      676.97     26.87 o 
   4  -2   1       85.68       79.00     14.71 o 
   5  -2   1      156.22      146.57     15.54 o 
   6  -2   1      190.59      186.66     18.82 o 
   7  -2   1      159.56      188.16     21.97 o 
   8  -2   1        0.63      -17.27     17.27 o 
  -9  -1   1        3.09        0.00     19.62 o 
  -8  -1   1       13.60        6.24     20.51 o 
  -7  -1   1      338.99      298.78     26.75 o 
  -6  -1   1       28.13        8.55      8.55 o 
  -5  -1   1       49.12       45.60      9.20 o 
  -4  -1   1       26.18       36.92      8.10 o 
  -3  -1   1      597.65      575.71     22.38 o 
  -2  -1   1      170.17      168.53      8.93 o 
  -1  -1   1       22.41        9.69      5.63 o 
   0  -1   1     1578.06      679.79    319.72 o 
   1  -1   1    21539.23    20831.50    725.61 o 
   2  -1   1      464.16      412.98     21.97 o 
   3  -1   1      302.30      262.93     12.46 o 
   4  -1   1      490.56      530.90     23.73 o 
   5  -1   1        3.94       18.85      8.43 o 
   6  -1   1       10.51        5.03     12.08 o 
   7  -1   1       10.56        2.65     13.43 o 
   8  -1   1        2.35      -23.43     23.43 o 
  -9   0   1        4.50        8.75     19.37 o 
  -8   0   1        0.01       14.11     21.16 o 
  -7   0   1       77.76       72.61     14.73 o 
  -6   0   1        5.55        2.10      5.55 o 
  -5   0   1       87.85       96.80     12.00 o 
  -4   0   1      331.32      337.40     25.90 o 
  -3   0   1      141.26      140.04      8.16 o 
  -2   0   1        0.62       -2.92      3.12 o 
  -1   0   1      814.82      116.64    356.52 o 
   1   0   1      144.19      172.83      8.96 o 
   2   0   1     1683.38     1595.21     46.70 o 
   3   0   1      227.47      229.10     11.12 o 
   4   0   1      257.11      263.91     19.05 o 
   5   0   1      122.31      101.34     10.24 o 
   6   0   1       14.25        6.54     10.66 o 
   7   0   1        5.56        5.92     10.67 o 
   8   0   1       45.69       59.42     20.10 o 
   9   0   1       13.57       42.72     30.56 o 
  -8   1   1        4.28       13.05     16.54 o 
  -7   1   1        8.72       -6.59     20.47 o 
  -6   1   1      981.34     1150.86     58.59 o 
  -5   1   1      173.91      180.32     13.95 o 
  -4   1   1       50.92       73.58      7.90 o 
  -3   1   1     2863.15     2945.35    132.05 o 
  -2   1   1        1.03       -0.37      4.17 o 
  -1   1   1        3.56        0.30      1.60 o 
   1   1   1      691.43      540.85    110.77 o 
   2   1   1     3231.89     3389.44     94.98 o 
   3   1   1      123.81      108.54      8.45 o 
   4   1   1        3.99        3.21      5.16 o 
   5   1   1       30.57       32.92      8.07 o 
   6   1   1       14.22        6.63      7.63 o 
   7   1   1      172.32      157.89     18.43 o 
   8   1   1        5.67       -3.57     10.62 o 
   9   1   1        6.23      -12.40     29.18 o 
  -8   2   1        4.55       -6.08     23.35 o 
  -7   2   1        0.04        7.32     14.16 o 
  -6   2   1      323.31      349.42     26.48 o 
  -5   2   1        1.36        0.96     15.52 o 
  -4   2   1       39.78       45.45     13.82 o 
  -3   2   1       32.91       32.75      5.47 o 
  -2   2   1      326.76      355.04     16.27 o 
  -1   2   1       36.24       43.69      4.12 o 
   0   2   1      533.66      426.10     19.90 o 
   1   2   1       17.45        8.79      2.86 o 
   2   2   1    13620.22    13369.87    350.98 o 
   3   2   1       18.69       23.94      5.54 o 
   4   2   1      161.76      161.39     10.52 o 
   5   2   1        8.44       10.97     10.62 o 
   6   2   1        7.30        6.44      7.16 o 
   7   2   1      208.06      278.59     30.44 o 
   8   2   1       28.53       -4.54     20.75 o 
   9   2   1       21.19       -5.43     26.10 o 
  -8   3   1       16.25      -19.94     24.24 o 
  -7   3   1       24.33      -11.14     46.29 o 
  -6   3   1       63.90       52.87     15.52 o 
  -5   3   1      341.67      340.27     35.14 o 
  -4   3   1       80.08       87.27      9.69 o 
  -3   3   1      132.89      134.21     10.58 o 
  -2   3   1     1372.84     1399.69     46.41 o 
  -1   3   1      336.36      307.92     14.12 o 
   0   3   1    18555.26    18704.32    720.26 o 
   1   3   1     1693.57     1659.80     63.39 o 
   2   3   1      197.44      159.52      8.34 o 
   3   3   1        5.97       -0.54      4.69 o 
   4   3   1      158.45      152.23     11.95 o 
   5   3   1        1.95        7.69     13.09 o 
   6   3   1        1.34       12.41      8.58 o 
   7   3   1        5.35       10.39     12.02 o 
   8   3   1        0.78       10.13     17.51 o 
   9   3   1        8.09      -21.97     24.72 o 
  -8   4   1        0.88       17.35     17.43 o 
  -7   4   1       44.80       13.94     22.62 o 
  -6   4   1      326.29      369.80     43.94 o 
  -5   4   1       40.12       40.42     11.23 o 
  -4   4   1        5.74        5.26      9.09 o 
  -3   4   1        1.25       -1.46      6.06 o 
  -2   4   1       90.49      105.14      9.13 o 
  -1   4   1      717.90      653.36     20.72 o 
   0   4   1     6408.61     6388.26    143.82 o 
   1   4   1      303.02      221.53     10.86 o 
   2   4   1       97.11       81.66      7.17 o 
   3   4   1        0.82       -3.28      5.63 o 
   4   4   1      131.89      139.09     11.38 o 
   5   4   1      110.96      134.65     17.35 o 
   6   4   1       13.67       14.38      9.91 o 
   7   4   1      146.86      134.29     42.03 o 
   8   4   1        0.88       -6.57     13.13 o 
   9   4   1        7.21       -0.97     26.18 o 
  -7   5   1       12.86       13.13     18.40 o 
  -6   5   1      264.37      279.31     27.16 o 
  -5   5   1      288.87      293.21     24.05 o 
  -4   5   1       11.76       19.67      9.14 o 
  -3   5   1      634.93      781.12     33.80 o 
  -2   5   1     1207.34     1367.21     43.59 o 
  -1   5   1      416.55      382.56     11.88 o 
   0   5   1       22.04       19.19      3.68 o 
   1   5   1      881.73      927.75     67.69 o 
   2   5   1       36.03       30.64     10.86 o 
   3   5   1       55.31       66.64     12.08 o 
   4   5   1       66.85       74.50     11.09 o 
   5   5   1      102.57      107.62     31.01 o 
   6   5   1        4.67       -2.19      8.27 o 
   7   5   1      157.25      149.92     59.42 o 
   8   5   1       16.02       28.70     18.16 o 
  -7   6   1        9.56       12.40     27.48 o 
  -6   6   1        0.19       -3.57     15.97 o 
  -5   6   1       55.72       53.48     11.89 o 
  -4   6   1       14.67       11.19     11.78 o 
  -3   6   1      210.33      261.11     16.66 o 
  -2   6   1      167.12      177.82      9.29 o 
  -1   6   1      238.73      202.78     18.96 o 
   0   6   1      604.93      611.13     44.26 o 
   1   6   1     1603.10     1637.03    184.26 o 
   2   6   1        0.11       -5.62      5.62 o 
   3   6   1      629.90      702.96     30.30 o 
   4   6   1        0.15       -6.81      6.81 o 
   5   6   1      158.54      187.59     16.79 o 
   6   6   1       30.11       19.25      9.54 o 
   7   6   1       25.91       29.56     16.65 o 
   8   6   1       18.24        1.95     25.21 o 
  -7   7   1        9.71       12.65     23.43 o 
  -6   7   1        3.79      -23.35     26.10 o 
  -5   7   1       72.19       93.54     18.60 o 
  -4   7   1       19.80        6.69     12.65 o 
  -3   7   1      173.23      180.79     14.52 o 
  -2   7   1       33.72       28.25      9.33 o 
  -1   7   1       30.51       27.51      4.29 o 
   0   7   1      743.62      785.09     23.47 o 
   1   7   1       63.37       51.80      4.35 o 
   2   7   1      106.98      114.28     13.50 o 
   3   7   1       97.00      113.08     11.06 o 
   4   7   1       11.10        7.67      6.94 o 
   5   7   1       80.91       90.93     24.68 o 
   6   7   1        2.60       11.14      9.50 o 
   7   7   1        0.04      -11.75     20.59 o 
   8   7   1       14.50       28.37     21.56 o 
  -6   8   1       53.26       50.18     31.05 o 
  -5   8   1        4.73        9.08     16.38 o 
  -4   8   1      137.18      165.04     15.59 o 
  -3   8   1      141.82      200.76     13.59 o 
  -2   8   1      329.69      333.36     16.44 o 
  -1   8   1       52.47       53.39      9.42 o 
   0   8   1        0.26        4.47      6.97 o 
   1   8   1     1078.33     1207.64     41.11 o 
   2   8   1        5.65        6.75      4.49 o 
   3   8   1       36.51       38.61     19.17 o 
   4   8   1       13.02       14.24     14.11 o 
   5   8   1       10.71       -6.35     12.09 o 
   6   8   1       56.56       46.06     18.40 o 
   7   8   1       29.59       18.64     17.67 o 
  -5   9   1       30.15       28.53     22.05 o 
  -4   9   1        1.82        9.42      9.01 o 
  -3   9   1      234.94      249.32     19.52 o 
  -2   9   1       29.03       24.07      7.37 o 
  -1   9   1       97.79       91.86     41.67 o 
   0   9   1       29.63       15.80     17.67 o 
   1   9   1        2.88        4.74      5.50 o 
   2   9   1       34.34       23.88      6.21 o 
   3   9   1       14.44       -4.04      7.64 o 
   4   9   1        0.01       -8.29      9.14 o 
   5   9   1        2.12       10.28     10.55 o 
   6   9   1       17.07        8.67     22.21 o 
   7   9   1       15.52       12.73     20.59 o 
  -4  10   1       10.81        0.99     13.01 o 
  -3  10   1        2.39       -6.07     14.39 o 
  -2  10   1       10.58       -3.88      7.28 o 
  -1  10   1       32.54       40.17     11.27 o 
   0  10   1       71.51       59.85     12.43 o 
   1  10   1        3.77        8.36      9.65 o 
   2  10   1       81.79       65.24      9.35 o 
   3  10   1       94.66       71.00      8.50 o 
   4  10   1       21.55       17.02     10.39 o 
   5  10   1        6.59        6.49     21.40 o 
   6  10   1        0.08        4.78     23.91 o 
  -3  11   1       20.19       26.34     17.47 o 
  -2  11   1        3.08       -5.43     20.67 o 
  -1  11   1        8.98        8.84     20.27 o 
   0  11   1        0.60        5.43     24.32 o 
   1  11   1      174.47      177.36     41.99 o 
   2  11   1      126.97      156.62     18.36 o 
   3  11   1       31.91       19.13      7.69 o 
   4  11   1       14.38        3.57     15.16 o 
   5  11   1        4.74       -8.27     16.54 o 
  -2  12   1        0.03       18.97     18.97 o 
  -1  12   1        6.16        5.27     14.11 o 
   0  12   1       18.41       18.16     24.24 o 
   1  12   1      287.10      333.09     36.15 o 
   2  12   1        1.35       11.42     11.62 o 
   3  12   1       10.30        3.13     14.83 o 
   4  12   1        2.93      -12.10     12.10 o 
  -3 -11   2        2.39      -10.52     30.93 o 
  -2 -11   2        1.93      -16.05     16.05 o 
  -1 -11   2        0.78       28.78     20.35 o 
   0 -11   2       23.53       20.75     19.94 o 
   1 -11   2        7.80       -3.57     21.40 o 
  -5 -10   2       12.58       28.75     13.90 o 
  -4 -10   2        0.88        0.97     10.11 o 
  -3 -10   2       16.17       27.21      8.92 o 
  -2 -10   2       14.60       11.03      9.58 o 
  -1 -10   2        2.70        7.06     11.98 o 
   0 -10   2        5.24        0.48     22.70 o 
   1 -10   2        2.67       14.27     15.16 o 
   2 -10   2        6.59      -18.32     19.21 o 
   3 -10   2        0.00      -13.63     13.63 o 
  -6  -9   2       26.16       47.50     20.02 o 
  -5  -9   2       14.12        8.43     14.02 o 
  -4  -9   2       32.58        6.39      9.39 o 
  -3  -9   2       27.83       28.27      8.38 o 
  -2  -9   2        1.63       -1.82      4.96 o 
  -1  -9   2      113.67      126.56     14.16 o 
   0  -9   2      192.51      235.97     19.99 o 
   1  -9   2        0.93        5.10     18.89 o 
   2  -9   2       14.70       18.99     10.43 o 
   3  -9   2       42.90       55.91      8.95 o 
   4  -9   2        3.88       -7.04     13.52 o 
  -7  -8   2        0.00        2.92     23.10 o 
  -6  -8   2       17.69       28.86     16.38 o 
  -5  -8   2        2.41        8.63     12.93 o 
  -4  -8   2        2.51       10.54     12.85 o 
  -3  -8   2        5.35        8.20      6.06 o 
  -2  -8   2        3.00        8.48      5.37 o 
  -1  -8   2       45.95       42.37      6.95 o 
   0  -8   2        3.81       -3.32      6.67 o 
   1  -8   2      312.14      316.02     17.22 o 
   2  -8   2      296.51      279.75     17.52 o 
   3  -8   2      131.80      143.61     10.66 o 
   4  -8   2        3.38       17.52     24.52 o 
   5  -8   2        7.79       19.62     21.48 o 
  -7  -7   2       17.19       39.56     18.40 o 
  -6  -7   2       29.24       48.48     23.35 o 
  -5  -7   2       24.76       22.83      9.58 o 
  -4  -7   2       35.42       16.60      8.97 o 
  -3  -7   2       68.41       68.27      7.35 o 
  -2  -7   2       30.02       25.67      5.51 o 
  -1  -7   2       79.42       79.78      8.22 o 
   0  -7   2       43.61       25.74      7.11 o 
   1  -7   2      173.89      171.56     11.54 o 
   2  -7   2       31.48       24.70      5.93 o 
   3  -7   2      281.53      287.49     17.98 o 
   4  -7   2        0.49        3.82      8.00 o 
   5  -7   2       82.38       89.74     26.75 o 
   6  -7   2        1.33       23.02     24.00 o 
  -8  -6   2        1.09       17.19     27.72 o 
  -7  -6   2        0.60      -13.72     15.76 o 
  -6  -6   2       16.89       11.59     12.57 o 
  -5  -6   2        6.41        5.40      7.55 o 
  -4  -6   2      281.18      289.37     24.60 o 
  -3  -6   2        0.94       -3.52      6.87 o 
  -2  -6   2      120.39      123.49     11.04 o 
  -1  -6   2       23.47       13.24      7.41 o 
   0  -6   2       12.34       12.49      5.27 o 
   1  -6   2      244.64      223.34     13.75 o 
   2  -6   2       10.00        8.48      6.00 o 
   3  -6   2       97.20       96.35     11.76 o 
   4  -6   2        0.00       -3.46      9.42 o 
   5  -6   2        0.08      -10.90     13.18 o 
   6  -6   2       41.46       46.13     27.16 o 
  -8  -5   2       38.17       28.45     20.91 o 
  -7  -5   2        0.98       18.31     14.63 o 
  -6  -5   2       92.82      103.49     14.91 o 
  -5  -5   2       54.70       62.19      9.85 o 
  -4  -5   2      326.12      337.21     21.91 o 
  -3  -5   2        0.51        5.60      5.99 o 
  -2  -5   2      657.34      651.18     19.66 o 
  -1  -5   2      119.56      114.78      6.47 o 
   0  -5   2       25.42       16.25      6.14 o 
   1  -5   2       12.69       22.97      8.33 o 
   2  -5   2       26.88       37.72      6.72 o 
   3  -5   2       12.27        9.72      7.73 o 
   4  -5   2       53.62       43.66     10.63 o 
   5  -5   2       31.05       16.99     12.14 o 
   6  -5   2       16.85       19.54     15.97 o 
   7  -5   2       13.25       35.67     32.99 o 
  -8  -4   2        1.99       14.11     17.83 o 
  -7  -4   2       60.91       41.85     14.04 o 
  -6  -4   2        6.28       -1.29     12.89 o 
  -5  -4   2       39.11       38.28      8.46 o 
  -4  -4   2        9.46        4.89      5.46 o 
  -3  -4   2      314.04      325.70     30.03 o 
  -2  -4   2      178.44      168.95     17.47 o 
  -1  -4   2       56.45       52.87      4.25 o 
   0  -4   2       37.42       40.19      4.86 o 
   1  -4   2      507.65      500.21     19.18 o 
   2  -4   2       60.11       59.36      7.86 o 
   3  -4   2      118.79      127.22     11.89 o 
   4  -4   2       85.14       68.78     13.25 o 
   5  -4   2        0.82       -2.58     11.76 o 
   6  -4   2       19.32        9.61     11.00 o 
   7  -4   2        4.10       -5.27     17.59 o 
  -8  -3   2        0.07       -8.35     14.75 o 
  -7  -3   2       13.57       -8.28     12.85 o 
  -6  -3   2       66.08       64.29     26.71 o 
  -5  -3   2      164.62      177.31     13.75 o 
  -4  -3   2       98.66      100.46     10.02 o 
  -3  -3   2        2.32        6.12      5.36 o 
  -2  -3   2      187.05      204.78     24.00 o 
  -1  -3   2      961.46      993.85     27.68 o 
   0  -3   2      272.20      271.53      7.58 o 
   1  -3   2        0.15       -2.58      3.42 o 
   2  -3   2        5.38       10.80      6.85 o 
   3  -3   2        1.65        6.61      7.09 o 
   4  -3   2      118.85      112.63     23.91 o 
   5  -3   2        0.81       -5.68      7.54 o 
   6  -3   2       23.47       12.83     12.32 o 
   7  -3   2        7.99        0.00     15.65 o 
   8  -3   2        1.56        6.08     20.83 o 
  -8  -2   2        9.21       25.45     16.38 o 
  -7  -2   2       38.90       33.21     10.85 o 
  -6  -2   2      487.11      572.44     32.58 o 
  -5  -2   2        6.66        5.15      5.30 o 
  -4  -2   2        1.34       -1.88      4.61 o 
  -3  -2   2      489.35      480.59     21.27 o 
  -2  -2   2      112.37      110.00      6.83 o 
  -1  -2   2     1020.87      913.78     23.56 o 
   0  -2   2     1531.98     1411.36     38.35 o 
   1  -2   2        7.89        5.02      2.96 o 
   2  -2   2     1140.82     1230.58     41.17 o 
   3  -2   2      368.56      380.52     18.07 o 
   4  -2   2       54.51       37.74      9.36 o 
   5  -2   2       20.12       16.87     10.31 o 
   6  -2   2        6.81        7.11     21.24 o 
   7  -2   2        3.73       -3.84     22.29 o 
   8  -2   2        3.40       -0.89     18.16 o 
  -9  -1   2        4.32        7.13     27.72 o 
  -8  -1   2        9.46       -9.89     14.35 o 
  -7  -1   2        0.59       14.59     11.16 o 
  -6  -1   2      151.49      140.24     14.97 o 
  -5  -1   2      519.69      563.03     27.17 o 
  -4  -1   2      201.41      233.93     34.33 o 
  -3  -1   2     1247.54     1087.05     36.10 o 
  -2  -1   2      247.83      228.86     16.98 o 
  -1  -1   2       88.44       87.17      4.04 o 
   0  -1   2        0.88        8.48      1.90 o 
   1  -1   2       69.30       65.19      4.49 o 
   2  -1   2      100.15       94.94      7.06 o 
   3  -1   2     1521.88     1545.54    110.77 o 
   4  -1   2       34.32       37.29     13.05 o 
   5  -1   2        4.23        0.68      6.28 o 
   6  -1   2      225.80      234.00     21.93 o 
   7  -1   2        5.16       26.40     15.56 o 
   8  -1   2        0.00       -9.48     25.13 o 
  -9   0   2        1.65       29.18     30.89 o 
  -8   0   2       15.01      -12.40     15.00 o 
  -7   0   2       68.19       45.02     11.18 o 
  -6   0   2       70.44       66.06     17.96 o 
  -5   0   2      655.78      726.45     31.83 o 
  -4   0   2      372.11      330.74     21.89 o 
  -3   0   2        9.16       13.65      4.94 o 
  -2   0   2     1190.65     1146.74     36.03 o 
  -1   0   2      372.03      397.39     13.70 o 
   0   0   2      270.86      164.94     34.35 o 
   1   0   2     1058.37      850.59     27.71 o 
   2   0   2     4525.93     4355.16    117.73 o 
   3   0   2      204.55      170.52     10.40 o 
   4   0   2        0.76       -7.94     15.69 o 
   5   0   2      266.98      263.30     22.33 o 
   6   0   2        2.95       -1.13     14.15 o 
   7   0   2       29.61       13.75     10.82 o 
   8   0   2        0.36        8.75     17.43 o 
  -8   1   2        3.73       20.10     21.89 o 
  -7   1   2       13.45       -8.24     11.75 o 
  -6   1   2       81.24       61.09     19.86 o 
  -5   1   2        1.27        2.00      6.81 o 
  -4   1   2      264.65      276.93     16.32 o 
  -3   1   2       78.07       64.29      6.10 o 
  -2   1   2      927.86      911.90     29.84 o 
  -1   1   2        1.00        2.56      2.18 o 
   0   1   2      508.70      316.01    112.22 o 
   1   1   2      355.88      326.04     11.88 o 
   2   1   2    16624.90    16451.91    422.56 o 
   3   1   2     1948.93     1954.37     65.68 o 
   4   1   2      119.65      114.42      9.36 o 
   5   1   2       97.55       99.54     11.92 o 
   6   1   2        3.18       -0.87      7.38 o 
   7   1   2       41.55       26.25     10.86 o 
   8   1   2       10.93       -3.97     10.60 o 
   9   1   2        0.60      -28.21     28.21 o 
  -8   2   2       49.59       80.01     28.70 o 
  -7   2   2       22.49       37.85     18.04 o 
  -6   2   2       80.91       63.01     28.45 o 
  -5   2   2        2.27       -6.16     11.43 o 
  -4   2   2       10.31        7.34      9.32 o 
  -3   2   2       22.36       12.76      4.82 o 
  -2   2   2      203.24      179.86      9.35 o 
  -1   2   2     1794.22     1725.79     51.67 o 
   0   2   2        0.69        1.37      1.57 o 
   1   2   2    11178.17    10752.07    276.46 o 
   2   2   2     8181.00     8278.85    225.56 o 
   3   2   2     1653.38     1757.10     57.65 o 
   4   2   2       41.63       33.46      7.47 o 
   5   2   2       24.29       19.71      8.59 o 
   6   2   2       95.77      112.01     13.58 o 
   7   2   2       30.70       14.21     10.83 o 
   8   2   2        0.51        5.43     23.35 o 
   9   2   2        1.85        8.92     26.83 o 
  -8   3   2        2.14       -5.19     15.65 o 
  -7   3   2       46.40        0.89     19.13 o 
  -6   3   2       14.39       15.67      9.92 o 
  -5   3   2       36.50       30.63      9.65 o 
  -4   3   2       62.84       68.02      9.95 o 
  -3   3   2      262.34      286.99     26.02 o 
  -2   3   2      570.55      530.34     22.72 o 
  -1   3   2      256.31      254.99     11.25 o 
   0   3   2      148.32      183.81      9.18 o 
   1   3   2     5742.33     5584.37    150.27 o 
   2   3   2     1217.18     1151.54     51.15 o 
   3   3   2     1290.16     1378.32     61.53 o 
   4   3   2      584.44      673.33     26.74 o 
   5   3   2      173.71      195.49     13.84 o 
   6   3   2       28.00       25.42     13.94 o 
   7   3   2        2.13       -8.27     16.62 o 
   8   3   2       10.66        4.62     16.54 o 
   9   3   2       26.70       61.12     31.94 o 
  -8   4   2       20.00       64.45     24.40 o 
  -7   4   2       26.78       32.26     17.43 o 
  -6   4   2      387.40      397.32     31.51 o 
  -5   4   2      230.64      206.22     19.08 o 
  -4   4   2      632.39      654.39     25.60 o 
  -3   4   2      447.03      424.65     21.93 o 
  -2   4   2     1085.08     1177.13     55.98 o 
  -1   4   2      399.01      441.00     16.18 o 
   0   4   2       29.49       25.54      4.67 o 
   1   4   2      656.10      614.71     25.19 o 
   2   4   2      916.48      966.71     34.63 o 
   3   4   2      152.71      154.73     16.78 o 
   4   4   2       41.49       55.32      9.20 o 
   5   4   2      109.63       97.10     11.32 o 
   6   4   2        3.66       -7.28      7.28 o 
   7   4   2        1.53       10.09     12.52 o 
   8   4   2        6.98      -14.02     15.89 o 
   9   4   2        0.31        6.49     21.72 o 
  -8   5   2        0.06       15.81     28.94 o 
  -7   5   2       11.31        8.75     14.92 o 
  -6   5   2      251.54      241.22     23.82 o 
  -5   5   2       36.04       36.29     17.10 o 
  -4   5   2       27.61       28.32      8.59 o 
  -3   5   2        5.45       15.30      7.13 o 
  -2   5   2      168.43      214.13     17.31 o 
  -1   5   2        0.53       -2.68      5.80 o 
   0   5   2      139.47      152.86      8.00 o 
   1   5   2      593.35      627.95     23.91 o 
   2   5   2       17.10       15.37      6.39 o 
   3   5   2      159.36      137.77     11.18 o 
   4   5   2      212.97      232.06     17.51 o 
   5   5   2        0.36       -7.22      7.22 o 
   6   5   2       30.58       30.32      9.37 o 
   7   5   2       18.36       26.19     12.96 o 
   8   5   2        8.17       17.19     19.05 o 
  -7   6   2        6.57        6.24     25.70 o 
  -6   6   2       55.16       64.77     16.05 o 
  -5   6   2       64.42       63.46     14.50 o 
  -4   6   2        1.73        1.47      9.33 o 
  -3   6   2      290.15      274.43     17.27 o 
  -2   6   2      155.75      160.06     12.89 o 
  -1   6   2       94.53      109.70     10.44 o 
   0   6   2      426.69      508.80     18.06 o 
   1   6   2      589.60      640.94     39.52 o 
   2   6   2      806.49      861.31     57.35 o 
   3   6   2        0.02       10.00      6.79 o 
   4   6   2       16.39       10.65      6.27 o 
   5   6   2       10.81        3.27      7.16 o 
   6   6   2       11.59       20.82     10.73 o 
   7   6   2        7.50        3.60     10.49 o 
   8   6   2        2.14      -17.43     17.43 o 
  -7   7   2        3.39      -21.48     21.56 o 
  -6   7   2      206.04      217.82     37.94 o 
  -5   7   2        0.40        2.99     14.64 o 
  -4   7   2       14.56        0.00      8.25 o 
  -3   7   2      110.09       94.69      8.64 o 
  -2   7   2       38.09       30.64      4.90 o 
  -1   7   2      802.36      815.66     38.81 o 
   0   7   2       31.44       26.37      4.19 o 
   1   7   2        9.18        8.42      3.00 o 
   2   7   2       74.15       73.40      9.69 o 
   3   7   2       40.75       73.20     15.40 o 
   4   7   2       13.74       19.44      7.80 o 
   5   7   2        7.84       28.04     12.04 o 
   6   7   2       65.01       80.39     14.87 o 
   7   7   2       41.94       60.80     24.56 o 
   8   7   2       16.33       28.37     32.34 o 
  -6   8   2       45.41       87.96     31.86 o 
  -5   8   2        3.49       28.94     19.05 o 
  -4   8   2       65.48       83.31     10.26 o 
  -3   8   2        3.90        0.83      4.80 o 
  -2   8   2        2.53        7.58      9.36 o 
  -1   8   2       27.27       18.62     13.13 o 
   0   8   2       81.32       81.66     10.77 o 
   1   8   2       91.08       76.67      8.12 o 
   2   8   2       37.31       41.56      8.18 o 
   3   8   2        0.05       -7.43      7.43 o 
   4   8   2        8.64       13.03      9.50 o 
   5   8   2        0.70       14.15     20.91 o 
   6   8   2       19.51       23.20     20.91 o 
   7   8   2       19.69       38.34     17.67 o 
   8   8   2        1.74       -1.95     18.73 o 
  -5   9   2      204.27      303.22     23.14 o 
  -4   9   2       19.64        5.32      9.81 o 
  -3   9   2       55.75       55.38     13.29 o 
  -2   9   2       61.76       52.19      6.46 o 
  -1   9   2      106.67      119.30     15.48 o 
   0   9   2       16.22       -0.16      8.90 o 
   1   9   2      732.92      864.59     31.77 o 
   2   9   2      101.51      103.91     17.18 o 
   3   9   2        7.82        2.33      8.06 o 
   4   9   2        0.03       -6.42     10.43 o 
   5   9   2       99.74      139.75     19.16 o 
   6   9   2        1.74       11.59     14.51 o 
   7   9   2       26.27       24.48     26.51 o 
  -5  10   2       32.76       55.37     25.86 o 
  -4  10   2        1.44        5.51     26.51 o 
  -3  10   2       11.64       19.34      7.60 o 
  -2  10   2        9.39       -5.71     13.47 o 
  -1  10   2        1.27        1.63      9.60 o 
   0  10   2      137.86      129.91     14.12 o 
   1  10   2        0.42        1.29      8.18 o 
   2  10   2       19.09       13.54      5.11 o 
   3  10   2      499.16      577.47     26.48 o 
   4  10   2        1.14        1.35     14.23 o 
   5  10   2        3.02        8.31     23.06 o 
   6  10   2        3.25        1.95     17.27 o 
  -4  11   2        4.02       11.02     29.51 o 
  -3  11   2       10.06       13.26      8.52 o 
  -2  11   2        8.83       -6.24     14.35 o 
  -1  11   2        6.29        3.45     12.26 o 
   0  11   2        1.04       -6.79     10.17 o 
   1  11   2        1.61       -6.80      6.80 o 
   2  11   2      274.18      344.35     20.79 o 
   3  11   2        0.06        1.13      6.08 o 
   4  11   2       51.91       49.13     22.37 o 
   5  11   2        4.47       19.37     23.10 o 
   6  11   2       12.45        3.81     18.00 o 
  -2  12   2        2.16       -0.89     18.81 o 
  -1  12   2        4.16       15.00     22.86 o 
   0  12   2        0.05       -0.89     16.46 o 
   1  12   2       89.99      118.60     27.32 o 
   2  12   2        0.53       11.92     20.51 o 
   3  12   2        3.83        2.07      9.74 o 
   4  12   2       47.51       26.67     19.54 o 
   5  12   2       12.58       15.56     21.97 o 
   0  13   2        0.52      -16.46     16.46 o 
   1  13   2       11.66       32.59     29.18 o 
   2  13   2        2.44        7.13     13.36 o 
  -4 -10   3       18.43        4.69     15.39 o 
  -3 -10   3        1.94       -0.36     14.40 o 
  -2 -10   3        2.16        2.66     13.07 o 
  -1 -10   3        0.28       -3.32     10.05 o 
   0 -10   3      146.93      249.11     31.45 o 
   1 -10   3       19.54       10.70     13.38 o 
   2 -10   3        8.23       17.51     22.13 o 
  -5  -9   3       17.25       25.45     15.64 o 
  -4  -9   3        8.54       -0.53      8.30 o 
  -3  -9   3        7.82       -1.62      8.37 o 
  -2  -9   3        6.92        2.00      8.76 o 
  -1  -9   3       45.23       29.84     10.09 o 
   0  -9   3        2.35        4.73      8.49 o 
   1  -9   3        6.28       16.71     21.81 o 
   2  -9   3       61.32       64.29     11.75 o 
   3  -9   3        2.69       32.62     15.36 o 
  -6  -8   3        0.26       -1.86     18.97 o 
  -5  -8   3       27.34       28.45     11.30 o 
  -4  -8   3      178.91      210.39     14.42 o 
  -3  -8   3       87.51       82.19      8.88 o 
  -2  -8   3        0.83       -3.81      6.09 o 
  -1  -8   3       19.55       25.58      8.16 o 
   0  -8   3      495.30      565.68     32.50 o 
   1  -8   3        4.05       19.10     10.42 o 
   2  -8   3       91.01      107.39      9.80 o 
   3  -8   3       11.41       26.87     13.02 o 
   4  -8   3       30.92       23.08     13.66 o 
  -7  -7   3        5.83      -16.13     16.13 o 
  -6  -7   3        0.66       42.96     19.13 o 
  -5  -7   3       47.53       33.89     12.81 o 
  -4  -7   3       25.27       17.44      6.42 o 
  -3  -7   3      148.32      144.75      9.64 o 
  -2  -7   3        2.31        5.62      5.15 o 
  -1  -7   3       12.15        4.31      4.89 o 
   0  -7   3        2.96        3.63      7.68 o 
   1  -7   3        0.21       -4.39      5.18 o 
   2  -7   3      108.38      107.71      8.91 o 
   3  -7   3        9.75        7.43     11.37 o 
   4  -7   3        0.99       -3.34     16.80 o 
   5  -7   3        7.18       27.81     16.70 o 
  -7  -6   3        9.66      -19.05     19.05 o 
  -6  -6   3       46.62       43.58     13.88 o 
  -5  -6   3        8.12        7.21     10.20 o 
  -4  -6   3        4.71        2.16      7.72 o 
  -3  -6   3      128.81      126.31      9.00 o 
  -2  -6   3       26.00       23.65      5.14 o 
  -1  -6   3      330.59      315.74     12.18 o 
   0  -6   3      202.76      215.72     14.60 o 
   1  -6   3       25.11       19.34      5.42 o 
   2  -6   3        1.89        4.50      5.45 o 
   3  -6   3       45.40       38.43      9.93 o 
   4  -6   3      101.04      105.56     14.96 o 
   5  -6   3        2.26       12.99     13.19 o 
   6  -6   3        0.64       -2.76     18.32 o 
  -8  -5   3       90.20       89.09     26.35 o 
  -7  -5   3        0.20       -7.87     14.72 o 
  -6  -5   3       84.17      108.16     14.67 o 
  -5  -5   3       11.17        5.27      9.44 o 
  -4  -5   3        3.56       -0.92      4.73 o 
  -3  -5   3        6.28        0.76      5.40 o 
  -2  -5   3      105.46       86.82      6.61 o 
  -1  -5   3      258.61      266.13     13.17 o 
   0  -5   3       41.93       39.82      6.72 o 
   1  -5   3       13.59       19.51      4.93 o 
   2  -5   3      257.48      284.86     15.37 o 
   3  -5   3      240.26      247.00     19.64 o 
   4  -5   3        1.10       10.15     10.36 o 
   5  -5   3       87.11       71.45     13.99 o 
   6  -5   3       33.33       62.83     24.32 o 
   7  -5   3        0.71      -15.32     19.86 o 
  -8  -4   3       89.46       61.37     21.40 o 
  -7  -4   3        1.68      -11.44     11.44 o 
  -6  -4   3       47.14       68.05     13.46 o 
  -5  -4   3      106.11      112.94     11.80 o 
  -4  -4   3        6.21        8.31      5.04 o 
  -3  -4   3      271.17      295.53     14.63 o 
  -2  -4   3      252.36      265.47     10.80 o 
  -1  -4   3      107.28       99.94      6.63 o 
   0  -4   3      220.59      235.13      8.41 o 
   1  -4   3      590.77      566.29     31.44 o 
   2  -4   3      186.34      182.10     35.59 o 
   3  -4   3      147.37      119.84     12.79 o 
   4  -4   3        1.55        2.38      8.82 o 
   5  -4   3        6.12       14.16      9.42 o 
   6  -4   3       58.26       71.46     17.90 o 
   7  -4   3        2.69       -0.89     26.59 o 
  -8  -3   3       11.49       -6.40     14.75 o 
  -7  -3   3        0.35        7.83     14.03 o 
  -6  -3   3       14.02       30.86      8.86 o 
  -5  -3   3       47.97       40.88      8.33 o 
  -4  -3   3        2.58        7.46     14.71 o 
  -3  -3   3      272.05      343.16     16.22 o 
  -2  -3   3     2577.79     2828.55     73.12 o 
  -1  -3   3      244.52      278.95     15.33 o 
   0  -3   3     1468.63     1353.55     42.51 o 
   1  -3   3      197.86      185.66     16.67 o 
   2  -3   3       80.11       71.64      7.69 o 
   3  -3   3      121.47      137.41     12.27 o 
   4  -3   3      163.50      142.86     42.11 o 
   5  -3   3        0.12       -6.39     10.34 o 
   6  -3   3      126.88      118.39     18.89 o 
   7  -3   3        0.05       -1.78     22.78 o 
   8  -3   3        0.08      -10.54     19.29 o 
  -8  -2   3        0.02        5.56     14.08 o 
  -7  -2   3        0.05       -9.81      9.81 o 
  -6  -2   3        3.07       -6.44     10.51 o 
  -5  -2   3       41.97       37.64      8.14 o 
  -4  -2   3      191.58      170.28     11.68 o 
  -3  -2   3      160.91      163.13      9.35 o 
  -2  -2   3       92.96      113.17      9.48 o 
  -1  -2   3       33.85       29.12      2.46 o 
   0  -2   3       80.80       69.43      3.59 o 
   1  -2   3     1699.65     1754.49     61.41 o 
   2  -2   3      768.61      720.78     26.01 o 
   3  -2   3      215.43      216.17     14.79 o 
   4  -2   3      156.90      177.54     13.94 o 
   5  -2   3        9.69        5.73      8.15 o 
   6  -2   3       15.03       16.62     12.12 o 
   7  -2   3       54.41       30.48     18.32 o 
   8  -2   3        1.07       -6.08     27.81 o 
  -8  -1   3        8.71       15.24     15.24 o 
  -7  -1   3        0.01        0.48      7.64 o 
  -6  -1   3       12.48       17.24     11.07 o 
  -5  -1   3      117.90      113.24     10.38 o 
  -4  -1   3        0.20       10.19      5.87 o 
  -3  -1   3      392.87      383.92     16.66 o 
  -2  -1   3      268.02      302.98     11.39 o 
  -1  -1   3      124.39      145.23      5.79 o 
   0  -1   3      128.16      114.43      7.99 o 
   1  -1   3     1164.60     1065.16     33.12 o 
   2  -1   3      370.62      317.03     25.94 o 
   3  -1   3      958.35      923.40     33.00 o 
   4  -1   3        9.74        6.35      5.96 o 
   5  -1   3       30.46       36.71      9.61 o 
   6  -1   3       80.59       90.53     23.95 o 
   7  -1   3        0.40        2.58     11.43 o 
   8  -1   3       29.33        9.57     17.35 o 
  -8   0   3        0.07       -6.24     15.97 o 
  -7   0   3        5.02       22.03     13.50 o 
  -6   0   3        2.87       -2.58      7.93 o 
  -5   0   3      196.28      170.16     14.76 o 
  -4   0   3       42.15       37.90     13.58 o 
  -3   0   3     2232.23     2385.61     73.53 o 
  -2   0   3      216.01      234.94     11.58 o 
  -1   0   3      621.48      675.52     18.34 o 
   0   0   3      298.66      249.09     16.94 o 
   1   0   3        9.85       13.25      4.05 o 
   2   0   3      311.44      319.50     12.51 o 
   3   0   3      541.23      575.12     21.48 o 
   4   0   3       32.70       42.50      7.71 o 
   5   0   3       88.83       81.51     11.02 o 
   6   0   3        0.03        3.93      7.36 o 
   7   0   3        0.69        2.77     10.59 o 
   8   0   3        2.61       -6.97     24.40 o 
  -8   1   3        0.00       17.59     15.00 o 
  -7   1   3        4.05       13.67     10.76 o 
  -6   1   3       11.51        7.33     10.06 o 
  -5   1   3      167.54      150.33     26.79 o 
  -4   1   3      518.22      542.60     23.93 o 
  -3   1   3      927.54      933.20     35.15 o 
  -2   1   3      192.40      224.52     10.23 o 
  -1   1   3     2763.87     2850.73     64.73 o 
   0   1   3       32.58       29.71      2.73 o 
   1   1   3      431.33      382.98     14.78 o 
   2   1   3      117.08      115.60      9.36 o 
   3   1   3      673.41      605.44     21.32 o 
   4   1   3      712.56      877.05     35.91 o 
   5   1   3      189.68      205.10     15.19 o 
   6   1   3       28.54        5.90     17.55 o 
   7   1   3       41.52       42.57     18.97 o 
   8   1   3       11.43       13.70     12.11 o 
  -8   2   3       20.62       18.40     22.78 o 
  -7   2   3       10.52       20.39     12.45 o 
  -6   2   3      159.82      168.34     36.24 o 
  -5   2   3       70.32       60.01      9.09 o 
  -4   2   3      593.93      640.57     28.15 o 
  -3   2   3     1743.89     1895.06     94.28 o 
  -2   2   3       67.69       54.89      5.65 o 
  -1   2   3     1156.21     1132.18     28.83 o 
   0   2   3      329.66      290.48     17.44 o 
   1   2   3      830.80      748.48     25.94 o 
   2   2   3        6.79        2.21      4.84 o 
   3   2   3      792.82      771.32     26.13 o 
   4   2   3     3017.64     3194.04     95.07 o 
   5   2   3        6.31        5.04      9.03 o 
   6   2   3      262.27      275.79     21.36 o 
   7   2   3        7.19       18.20     18.04 o 
   8   2   3        0.75        8.92     22.37 o 
   9   2   3       12.19        4.46     26.75 o 
  -8   3   3        0.00       21.81     26.18 o 
  -7   3   3       50.35       43.12     13.68 o 
  -6   3   3        0.79        4.06      8.74 o 
  -5   3   3      247.51      249.10     18.89 o 
  -4   3   3       35.03       25.13      8.02 o 
  -3   3   3      300.98      367.51     31.09 o 
  -2   3   3      800.21      823.27     28.76 o 
  -1   3   3      377.56      393.02     11.59 o 
   0   3   3     1873.94     1755.79     48.57 o 
   1   3   3      632.98      536.89     20.33 o 
   2   3   3       49.34       69.68     10.01 o 
   3   3   3        4.47       11.32      6.40 o 
   4   3   3      908.91      960.05     36.44 o 
   5   3   3        0.84       -3.44      5.49 o 
   6   3   3        4.03        7.80      9.00 o 
   7   3   3       17.42       15.18     16.13 o 
   8   3   3        5.96      -15.48     15.48 o 
   9   3   3        7.45        9.97     28.13 o 
  -8   4   3       97.38       99.79     30.64 o 
  -7   4   3       96.14       92.90     26.35 o 
  -6   4   3       12.79        3.43     10.21 o 
  -5   4   3      117.52      110.23     13.69 o 
  -4   4   3        4.63       -1.81      5.85 o 
  -3   4   3      149.47      155.92     18.20 o 
  -2   4   3      535.45      617.28     28.33 o 
  -1   4   3       57.08       49.32      5.79 o 
   0   4   3      354.52      342.28     15.19 o 
   1   4   3       18.39       20.91      5.34 o 
   2   4   3     1811.19     1835.05     56.50 o 
   3   4   3      490.36      555.34     36.36 o 
   4   4   3     2568.44     2901.63     90.49 o 
   5   4   3      403.68      504.27     38.75 o 
   6   4   3        0.26       17.97     10.43 o 
   7   4   3       12.92       34.57     24.36 o 
   8   4   3        0.39        6.49     14.92 o 
  -8   5   3       45.01       57.15     30.80 o 
  -7   5   3       17.61        4.38     20.27 o 
  -6   5   3        0.69       -9.29      9.29 o 
  -5   5   3      159.57      161.94     17.31 o 
  -4   5   3       58.70       44.82      9.99 o 
  -3   5   3      534.96      565.94     24.65 o 
  -2   5   3      118.86      122.77     11.55 o 
  -1   5   3      127.75      121.09     21.89 o 
   0   5   3     1529.36     1576.63     50.85 o 
   1   5   3      218.90      245.71     12.08 o 
   2   5   3        3.66        4.29      8.11 o 
   3   5   3      544.99      649.92     27.11 o 
   4   5   3       66.37       64.01     11.29 o 
   5   5   3       45.93       56.85      9.68 o 
   6   5   3        5.64        1.20      7.64 o 
   7   5   3        2.76       19.24     11.52 o 
   8   5   3        0.03       -9.48     17.10 o 
  -7   6   3        9.07       -6.24     16.86 o 
  -6   6   3        7.15       21.32     21.32 o 
  -5   6   3       89.82       86.70     11.80 o 
  -4   6   3       90.64       92.18     13.69 o 
  -3   6   3       88.27       83.55     11.70 o 
  -2   6   3      134.35      117.61      5.66 o 
  -1   6   3        1.42        8.26      5.77 o 
   0   6   3     1517.28     1536.11     39.98 o 
   1   6   3      472.69      492.40     21.14 o 
   2   6   3        0.74        1.90      4.90 o 
   3   6   3       54.66       43.30      8.39 o 
   4   6   3       40.72       47.96      8.58 o 
   5   6   3       47.48       49.63     12.37 o 
   6   6   3       11.51       24.51     10.39 o 
   7   6   3        9.84        5.65     10.02 o 
   8   6   3        0.23       -7.70     17.35 o 
  -7   7   3        6.64        2.68     19.70 o 
  -6   7   3       42.61       31.37     23.35 o 
  -5   7   3      119.74      133.01     33.80 o 
  -4   7   3       63.71       63.26     38.30 o 
  -3   7   3       31.86       30.70      5.50 o 
  -2   7   3       16.07        4.90      7.47 o 
  -1   7   3      630.23      731.40     40.69 o 
   0   7   3        4.08        2.71      3.13 o 
   1   7   3       50.13       44.66      2.60 o 
   2   7   3       18.96       25.72      6.61 o 
   3   7   3       96.89       88.26     12.89 o 
   4   7   3       51.78       54.12     22.50 o 
   5   7   3        0.34       -9.36      9.36 o 
   6   7   3        5.34        6.99     10.70 o 
   7   7   3       62.11       74.26     20.59 o 
   8   7   3        2.77       25.37     29.26 o 
  -6   8   3       40.65       17.19     19.94 o 
  -5   8   3        2.55       -2.68     14.43 o 
  -4   8   3      102.10       95.24     14.56 o 
  -3   8   3        0.27        3.76      6.49 o 
  -2   8   3        9.43       14.18     12.08 o 
  -1   8   3        1.04       -5.82      5.96 o 
   0   8   3        1.78        3.86      3.71 o 
   1   8   3        0.15       -5.12      7.17 o 
   2   8   3        0.29       -4.45      5.67 o 
   3   8   3        0.00        1.05      9.26 o 
   4   8   3        1.11        8.11     10.42 o 
   5   8   3       83.37       88.75     13.19 o 
   6   8   3       25.16       23.29     12.13 o 
   7   8   3        9.23       35.34     24.56 o 
   8   8   3        0.70       -9.81     17.67 o 
  -6   9   3        0.07       12.81     21.97 o 
  -5   9   3       10.96        5.01      9.01 o 
  -4   9   3        1.59       12.46     30.36 o 
  -3   9   3        0.07       -6.32     10.78 o 
  -2   9   3        0.75       -0.76      6.48 o 
  -1   9   3      103.16      105.72     15.73 o 
   0   9   3       69.20       66.61     11.24 o 
   1   9   3       94.15       77.51     11.05 o 
   2   9   3        1.28        3.76      4.25 o 
   3   9   3       42.01       30.28     20.31 o 
   4   9   3      196.11      239.01     23.67 o 
   5   9   3        2.01        9.15      9.65 o 
   6   9   3        9.48       29.02     20.35 o 
   7   9   3        1.53       -3.89     24.48 o 
  -5  10   3       42.13       25.70     23.83 o 
  -4  10   3        1.72       19.13     25.54 o 
  -3  10   3       12.21        6.71      6.22 o 
  -2  10   3        7.63       10.64     12.64 o 
  -1  10   3      128.26      143.75     15.50 o 
   0  10   3       52.72       47.41     10.98 o 
   1  10   3      195.99      196.86     13.46 o 
   2  10   3        4.83        1.45      4.30 o 
   3  10   3        2.50        2.92      9.03 o 
   4  10   3       66.51       63.67     14.60 o 
   5  10   3       27.72       30.89     15.00 o 
   6  10   3        1.47        5.76     24.00 o 
   7  10   3        0.54        7.78     19.54 o 
  -4  11   3        6.12      -10.05     29.26 o 
  -3  11   3      135.88      109.14     11.11 o 
  -2  11   3       11.89       14.27     15.16 o 
  -1  11   3       42.02       30.35     12.48 o 
   0  11   3        0.31        2.24      9.45 o 
   1  11   3       31.31       19.29      7.96 o 
   2  11   3       10.92       21.93      7.92 o 
   3  11   3       39.80       29.92      6.40 o 
   4  11   3       12.61       20.67     17.10 o 
   5  11   3       51.87       62.10     20.43 o 
   6  11   3        2.20       -1.86     17.10 o 
  -3  12   3       19.71      -27.24     27.24 o 
  -2  12   3       15.56       33.97     23.27 o 
  -1  12   3        0.63      -19.37     19.37 o 
   0  12   3        7.85        6.89     15.56 o 
   1  12   3        8.64      -14.59     20.59 o 
   2  12   3        1.67       -0.45     10.21 o 
   3  12   3        4.37        8.06     10.64 o 
   4  12   3       24.48       38.42     20.59 o 
   5  12   3       53.67       75.39     30.40 o 
  -1  13   3        0.01      -11.43     15.89 o 
   0  13   3        1.59       14.75     18.24 o 
   1  13   3       15.08       30.07     18.89 o 
   2  13   3       19.68       36.53     14.25 o 
   3  13   3       18.11       -1.59     10.16 o 
  -2 -10   4        5.16       26.91     19.37 o 
  -1 -10   4        0.91       11.75     17.59 o 
   0 -10   4        3.83        0.89     18.08 o 
  -4  -9   4        7.67      -11.91     11.91 o 
  -3  -9   4      132.55      122.79     13.81 o 
  -2  -9   4        5.52        9.33      8.35 o 
  -1  -9   4        0.70       10.86     12.57 o 
   0  -9   4       21.04        6.02     15.16 o 
   1  -9   4       39.52       41.10     18.81 o 
   2  -9   4        6.57       18.60     13.95 o 
   3  -9   4        1.39       18.29     12.91 o 
  -5  -8   4        4.75       10.72     10.38 o 
  -4  -8   4        2.28       -7.07      7.07 o 
  -3  -8   4       76.38       72.97      9.72 o 
  -2  -8   4       32.96       33.57      7.38 o 
  -1  -8   4       98.81       89.92     22.37 o 
   0  -8   4        1.16       20.97     12.97 o 
   1  -8   4       60.77       89.37     25.58 o 
   2  -8   4       14.04       14.08      9.35 o 
   3  -8   4       10.55       15.93      9.72 o 
   4  -8   4       43.07       37.16     18.42 o 
  -6  -7   4        1.75       -3.73     17.83 o 
  -5  -7   4       52.46       48.62     11.28 o 
  -4  -7   4       13.15       17.66     10.65 o 
  -3  -7   4       49.56       53.38      8.96 o 
  -2  -7   4       12.17        7.29      5.22 o 
  -1  -7   4       24.01        5.42     15.65 o 
   0  -7   4      238.53      258.20     18.47 o 
   1  -7   4       99.26       88.85      9.20 o 
   2  -7   4        0.60        5.56      7.39 o 
   3  -7   4       26.91       16.32     13.61 o 
   4  -7   4       16.24       16.16     11.10 o 
   5  -7   4        9.61       20.67     29.10 o 
  -7  -6   4       92.75      127.76     23.51 o 
  -6  -6   4       56.71       54.15     19.29 o 
  -5  -6   4       21.61       25.45      8.80 o 
  -4  -6   4        1.14       -1.68      6.35 o 
  -3  -6   4       80.78       77.23      7.58 o 
  -2  -6   4       17.93       10.95      5.07 o 
  -1  -6   4        2.96        0.41      5.41 o 
   0  -6   4      218.95      202.83     14.63 o 
   1  -6   4        8.76        9.49      4.75 o 
   2  -6   4      226.17      235.91     12.50 o 
   3  -6   4      100.30       81.25     13.38 o 
   4  -6   4      257.76      329.42     27.37 o 
   5  -6   4       25.81       12.21     14.56 o 
   6  -6   4        3.18       11.11     22.21 o 
  -7  -5   4       25.41       27.89     15.81 o 
  -6  -5   4       55.94       55.61     12.80 o 
  -5  -5   4      172.83      224.14     24.97 o 
  -4  -5   4       69.79       68.95      9.46 o 
  -3  -5   4      122.73      122.89      8.93 o 
  -2  -5   4       13.36       10.81      4.42 o 
  -1  -5   4       27.09       20.98      4.63 o 
   0  -5   4      582.23      604.94     25.71 o 
   1  -5   4        0.59        1.01      3.30 o 
   2  -5   4       24.81       25.04      5.40 o 
   3  -5   4       75.87       96.09      9.96 o 
   4  -5   4       68.17       62.65     13.00 o 
   5  -5   4       29.70       28.45     13.87 o 
   6  -5   4        5.29        0.89     16.29 o 
  -8  -4   4        1.93       -2.76     15.65 o 
  -7  -4   4       65.05       79.52     22.21 o 
  -6  -4   4       32.49       50.00     22.86 o 
  -5  -4   4       55.04       43.38      9.33 o 
  -4  -4   4        2.99        4.26      6.71 o 
  -3  -4   4      127.39      116.98      8.82 o 
  -2  -4   4        0.62       -1.41      3.53 o 
  -1  -4   4      274.22      299.61     11.35 o 
   0  -4   4      241.81      264.55      9.35 o 
   1  -4   4       38.29       44.08      7.56 o 
   2  -4   4       80.65       75.66      8.87 o 
   3  -4   4      250.48      242.26     16.70 o 
   4  -4   4        2.52       19.82     12.69 o 
   5  -4   4       14.25       17.70     23.18 o 
   6  -4   4       76.99       77.01     25.70 o 
   7  -4   4        0.50      -20.67     20.67 o 
  -8  -3   4        4.42        0.89     15.48 o 
  -7  -3   4       25.47       11.97     12.44 o 
  -6  -3   4      289.20      344.28     31.98 o 
  -5  -3   4      298.22      326.73     21.30 o 
  -4  -3   4        1.60        4.69      6.65 o 
  -3  -3   4      934.75     1047.37     37.58 o 
  -2  -3   4      278.54      312.86     10.07 o 
  -1  -3   4      132.18      122.05      5.63 o 
   0  -3   4       27.08       26.85      3.23 o 
   1  -3   4        0.07        1.52      2.68 o 
   2  -3   4      274.71      289.61     17.39 o 
   3  -3   4      193.14      182.82     14.83 o 
   4  -3   4       43.39       40.54     13.98 o 
   5  -3   4       28.04       19.23     12.41 o 
   6  -3   4       30.72       65.19     15.57 o 
   7  -3   4        4.59       -3.57     16.78 o 
  -7  -2   4       59.56       70.77     18.16 o 
  -6  -2   4       21.67       19.45      8.63 o 
  -5  -2   4      217.33      205.03     15.09 o 
  -4  -2   4       51.51       45.27      7.27 o 
  -3  -2   4        1.10        0.00      3.95 o 
  -2  -2   4      517.69      516.92     14.86 o 
  -1  -2   4     1032.35     1094.44     26.76 o 
   0  -2   4       20.94       24.06      2.66 o 
   1  -2   4       69.72       64.68      4.65 o 
   2  -2   4      340.83      326.57     15.63 o 
   3  -2   4      368.22      357.27     22.24 o 
   4  -2   4       49.17       79.77     11.10 o 
   5  -2   4       10.27       10.47     10.95 o 
   6  -2   4       40.58       57.85     30.76 o 
   7  -2   4        1.81        2.59     22.78 o 
   8  -2   4        0.93       16.62     22.70 o 
  -8  -1   4        1.13      -15.24     15.24 o 
  -7  -1   4        0.74      -12.38     12.38 o 
  -6  -1   4        6.56       -2.16      5.84 o 
  -5  -1   4        0.34        7.62     14.11 o 
  -4  -1   4      270.41      278.36     14.34 o 
  -3  -1   4        6.73        5.98      3.55 o 
  -2  -1   4      115.96      136.13      6.60 o 
  -1  -1   4        0.17       -0.93      1.72 o 
   0  -1   4      404.96      368.34     18.12 o 
   1  -1   4       68.05       61.78      7.78 o 
   2  -1   4       91.87       64.42     14.63 o 
   3  -1   4       17.04       18.14      5.12 o 
   4  -1   4        9.89       13.17      8.99 o 
   5  -1   4        9.16        9.64      8.62 o 
   6  -1   4      101.17       77.11     16.37 o 
   7  -1   4        5.09       35.83     23.59 o 
   8  -1   4        0.65      -26.10     26.10 o 
  -8   0   4       17.48       52.53     20.51 o 
  -7   0   4       39.48       18.06     11.78 o 
  -6   0   4       50.44       38.59     10.76 o 
  -5   0   4       75.72       80.17     15.00 o 
  -4   0   4      131.95      128.68     11.55 o 
  -3   0   4     4102.46     4622.58    128.03 o 
  -2   0   4     1220.02     1189.63     32.49 o 
  -1   0   4     1230.68     1160.78     25.13 o 
   0   0   4      466.87      385.80     22.08 o 
   1   0   4        3.85        7.30      3.65 o 
   2   0   4      161.80      146.80      8.38 o 
   3   0   4      368.06      325.60     18.48 o 
   4   0   4      293.14      318.47     44.46 o 
   5   0   4       88.79      100.42     35.30 o 
   6   0   4       45.10       19.66      8.72 o 
   7   0   4       27.95       20.97     14.70 o 
   8   0   4        0.86        8.75     19.21 o 
  -8   1   4        0.65       11.51     16.78 o 
  -7   1   4        4.80       10.50      9.87 o 
  -6   1   4        2.34       -2.27      8.26 o 
  -5   1   4        0.90        1.77      6.88 o 
  -4   1   4      243.03      259.88     14.93 o 
  -3   1   4     1961.35     2037.10     68.86 o 
  -2   1   4      372.04      359.91     14.86 o 
  -1   1   4      480.54      469.86     12.22 o 
   0   1   4      538.63      478.67     18.27 o 
   1   1   4       67.01       69.65      6.19 o 
   2   1   4      476.43      442.76     27.64 o 
   3   1   4      301.57      287.39     24.08 o 
   4   1   4        1.31        3.85      6.51 o 
   5   1   4      163.15      183.67     14.82 o 
   6   1   4        3.53       -2.63      6.95 o 
   7   1   4      362.00      312.44     44.91 o 
   8   1   4       36.64       19.98     20.19 o 
  -8   2   4        6.20      -10.54     15.89 o 
  -7   2   4        1.15        4.24     12.32 o 
  -6   2   4        3.28        2.77      7.78 o 
  -5   2   4       11.15       16.46      8.74 o 
  -4   2   4       44.48       34.61      6.76 o 
  -3   2   4        3.67        7.79      6.44 o 
  -2   2   4      729.97      849.62     28.50 o 
  -1   2   4       46.06       60.39      4.15 o 
   0   2   4     1463.43     1308.45     72.10 o 
   1   2   4     1051.40     1048.33     34.05 o 
   2   2   4      367.70      383.96     51.88 o 
   3   2   4       36.55       53.21     12.44 o 
   4   2   4     2463.69     2936.27     91.71 o 
   5   2   4       18.47       13.75      6.74 o 
   6   2   4        2.49       13.24     11.67 o 
   7   2   4        1.21        4.64     16.50 o 
   8   2   4       47.69       41.83     18.73 o 
  -8   3   4        0.04       13.21     19.37 o 
  -7   3   4       57.54       49.78     15.46 o 
  -6   3   4       15.02        5.80     11.29 o 
  -5   3   4        6.67       -3.07      6.97 o 
  -4   3   4        0.00       -5.63      6.97 o 
  -3   3   4     1145.56     1267.14     41.61 o 
  -2   3   4        4.37       13.79      4.47 o 
  -1   3   4      706.52      715.93     26.14 o 
   0   3   4        2.44       13.73      3.04 o 
   1   3   4     4085.79     4124.09    118.11 o 
   2   3   4       91.44       91.72      7.56 o 
   3   3   4      494.56      486.25     22.67 o 
   4   3   4      718.08      841.73     31.57 o 
   5   3   4      271.21      281.90     18.47 o 
   6   3   4      166.12      150.33     16.78 o 
   7   3   4       12.28       11.38      9.85 o 
   8   3   4        5.12       39.88     23.59 o 
  -8   4   4        0.88       14.11     22.05 o 
  -7   4   4      106.26       60.88     20.35 o 
  -6   4   4        4.08       -6.31      8.00 o 
  -5   4   4       76.42      100.65     13.09 o 
  -4   4   4       65.61       60.30      7.43 o 
  -3   4   4     1089.30     1094.86     36.56 o 
  -2   4   4     1027.81      937.40     33.41 o 
  -1   4   4     1820.65     1665.70     49.01 o 
   0   4   4     1098.64     1009.84     33.73 o 
   1   4   4     1250.93     1246.13     45.21 o 
   2   4   4      156.10      195.02     11.99 o 
   3   4   4      122.26      126.18     12.89 o 
   4   4   4        4.99       -3.35      6.49 o 
   5   4   4      173.94      185.24     15.35 o 
   6   4   4      135.92      127.77     16.24 o 
   7   4   4       90.96       66.46     17.47 o 
   8   4   4       13.86       -2.76     15.73 o 
  -7   5   4       29.49        8.84     14.19 o 
  -6   5   4        4.31        0.74     21.24 o 
  -5   5   4       80.55       88.50     15.02 o 
  -4   5   4       10.25       11.48      7.97 o 
  -3   5   4      231.03      256.39     15.30 o 
  -2   5   4      207.70      241.52     27.70 o 
  -1   5   4      211.88      233.37     13.56 o 
   0   5   4     1065.06     1124.53     38.30 o 
   1   5   4      119.07       79.62     16.21 o 
   2   5   4      197.94      189.36     11.92 o 
   3   5   4      299.49      328.24     25.37 o 
   4   5   4        0.37       -0.74      6.27 o 
   5   5   4       91.70      111.43     13.22 o 
   6   5   4       92.07       70.03     11.58 o 
   7   5   4        7.41       18.45     11.02 o 
   8   5   4        2.58       -2.84     15.97 o 
  -7   6   4       16.67       -9.81     23.18 o 
  -6   6   4       73.20       57.23     15.41 o 
  -5   6   4      464.05      464.93     24.94 o 
  -4   6   4       33.00       53.08     11.31 o 
  -3   6   4       15.29       23.34      9.71 o 
  -2   6   4      338.35      364.85     17.31 o 
  -1   6   4      294.64      240.46     10.22 o 
   0   6   4       50.48       47.26      7.81 o 
   1   6   4      174.25      155.36     22.90 o 
   2   6   4       35.03       39.16      6.66 o 
   3   6   4      249.58      234.78     14.49 o 
   4   6   4       51.55       53.97      9.39 o 
   5   6   4       37.70       35.02      9.98 o 
   6   6   4        0.60       -7.92      7.92 o 
   7   6   4       12.70       20.19     15.40 o 
   8   6   4        2.13        0.00     16.29 o 
  -7   7   4        4.78       18.81     32.26 o 
  -6   7   4        2.65        9.00     18.00 o 
  -5   7   4       15.24       11.45     10.73 o 
  -4   7   4        4.72       -2.40      8.51 o 
  -3   7   4      300.57      296.48     21.08 o 
  -2   7   4      237.96      235.40     17.44 o 
  -1   7   4      677.10      657.52     28.89 o 
   0   7   4      417.04      436.44     15.37 o 
   1   7   4      213.32      188.84     12.39 o 
   2   7   4      778.96      876.18     45.52 o 
   3   7   4       27.61       25.40      6.73 o 
   4   7   4       40.25       24.83      9.24 o 
   5   7   4        5.77        5.98      9.15 o 
   6   7   4       40.39       67.69     13.99 o 
   7   7   4        9.47        1.95     15.56 o 
   8   7   4        1.02       10.70     28.13 o 
  -6   8   4        3.76       -6.32     18.08 o 
  -5   8   4      101.31       68.74     23.51 o 
  -4   8   4       96.64      115.14     10.94 o 
  -3   8   4       42.01       28.88     13.38 o 
  -2   8   4       78.55       79.17     13.24 o 
  -1   8   4        0.21       -0.81      7.98 o 
   0   8   4        3.24        3.30      6.24 o 
   1   8   4      130.10      136.76     12.75 o 
   2   8   4        0.37       -0.74     12.44 o 
   3   8   4       16.05       26.92      8.71 o 
   4   8   4      175.17      198.13     17.82 o 
   5   8   4      103.68      133.44     17.28 o 
   6   8   4        5.15       14.72     11.01 o 
   7   8   4       45.12       32.26     24.48 o 
   8   8   4        1.57        4.86     20.59 o 
  -6   9   4        9.54        5.43     21.89 o 
  -5   9   4        0.23        0.74      8.63 o 
  -4   9   4        3.72       22.70     16.29 o 
  -3   9   4      238.93      208.91     35.75 o 
  -2   9   4       43.07       26.78     12.00 o 
  -1   9   4       55.67       57.73     13.86 o 
   0   9   4       31.72       18.89     14.27 o 
   1   9   4      234.59      272.20     17.91 o 
   2   9   4       71.57       95.74     12.56 o 
   3   9   4       15.47       14.75      9.30 o 
   4   9   4       63.45       79.89     13.70 o 
   5   9   4        2.14        9.35     11.11 o 
   6   9   4        1.64       56.10     25.21 o 
   7   9   4        5.04        0.97     14.67 o 
  -5  10   4       11.61       35.67     24.72 o 
  -4  10   4       42.61       42.72     20.91 o 
  -3  10   4       39.14      101.01     23.51 o 
  -2  10   4      130.08      110.00     23.43 o 
  -1  10   4        6.17        7.24     10.65 o 
   0  10   4      264.06      290.26     20.88 o 
   1  10   4       42.72       47.01      7.35 o 
   2  10   4      210.16      197.35     19.17 o 
   3  10   4       62.77       68.79     12.41 o 
   4  10   4        1.94      -12.25     12.25 o 
   5  10   4        0.44      -12.24     14.11 o 
   6  10   4        0.01       -9.65     23.10 o 
   7  10   4       14.42       -4.86     18.56 o 
  -4  11   4        0.09       33.72     28.29 o 
  -3  11   4       17.28        8.11     25.29 o 
  -2  11   4       34.95        9.81     15.16 o 
  -1  11   4       57.48       48.69     15.59 o 
   0  11   4        5.13       -1.91     10.12 o 
   1  11   4       58.55       39.81      8.29 o 
   2  11   4       29.07       32.11     12.10 o 
   3  11   4       33.48       33.37      5.69 o 
   4  11   4       56.07       75.15     18.16 o 
   5  11   4       11.06       17.67     16.78 o 
   6  11   4        5.02       33.40     26.75 o 
  -3  12   4        3.89       22.62     28.94 o 
  -2  12   4       10.29       34.78     25.86 o 
  -1  12   4       61.43       62.42     23.75 o 
   0  12   4       16.60       27.81     17.35 o 
   1  12   4       26.91       22.05     22.54 o 
   2  12   4       24.04       51.01     10.77 o 
   3  12   4       24.51       35.99     16.70 o 
   4  12   4       94.55      126.70     27.97 o 
   5  12   4       51.12       86.82     32.43 o 
  -1  13   4       45.09       40.45     21.16 o 
   0  13   4        2.38        2.59     18.24 o 
   1  13   4        5.66        4.30     17.27 o 
   2  13   4        0.08        1.90     11.24 o 
   3  13   4        3.13        2.43     11.63 o 
   4  13   4        0.06        5.35     27.72 o 
  -3  -9   5        4.99      -19.62     20.31 o 
  -2  -9   5        1.11      -10.05     15.16 o 
  -1  -9   5        4.31       -2.51     12.48 o 
   0  -9   5       16.79      -11.92     16.21 o 
   1  -9   5        4.43        8.03     17.83 o 
  -5  -8   5        1.07       24.51     29.71 o 
  -4  -8   5        4.75       -5.37      9.32 o 
  -3  -8   5        0.56        5.13      9.51 o 
  -2  -8   5        0.58       -7.84      7.84 o 
  -1  -8   5       11.35       16.29      8.34 o 
   0  -8   5        8.18        9.86     10.79 o 
   1  -8   5        0.00       -1.78     14.35 o 
   2  -8   5       19.80       42.63     14.44 o 
   3  -8   5       15.12       29.56     14.69 o 
  -6  -7   5        3.92      -12.45     12.45 o 
  -5  -7   5        1.45       -4.07     10.46 o 
  -4  -7   5       10.04       10.46      7.78 o 
  -3  -7   5       14.05       16.15      7.22 o 
  -2  -7   5       21.24       23.72      8.94 o 
  -1  -7   5        5.22        2.60      5.40 o 
   0  -7   5       17.42        6.33      7.91 o 
   1  -7   5      128.20      144.89     12.03 o 
   2  -7   5       80.52       86.06     10.79 o 
   3  -7   5        0.92       -5.42      9.55 o 
   4  -7   5       14.59       27.94     15.64 o 
  -6  -6   5        3.80       -2.12      9.62 o 
  -5  -6   5       14.64       30.25      9.37 o 
  -4  -6   5       59.33       60.32      8.39 o 
  -3  -6   5      256.41      261.74     23.74 o 
  -2  -6   5        0.59       -4.27      4.27 o 
  -1  -6   5        1.57        6.18      5.79 o 
   0  -6   5       65.11       68.19     14.23 o 
   1  -6   5       69.46       66.87     10.60 o 
   2  -6   5        5.33        7.78      6.49 o 
   3  -6   5        8.87       16.01      7.60 o 
   4  -6   5        4.46       -6.67     12.66 o 
   5  -6   5        5.93       14.92     16.78 o 
  -7  -5   5       29.91        2.76     19.13 o 
  -6  -5   5        0.93      -14.75     14.75 o 
  -5  -5   5        4.56       -2.99      6.86 o 
  -4  -5   5        2.55        4.48      6.22 o 
  -3  -5   5       68.37       70.94     12.09 o 
  -2  -5   5        0.04        0.42      6.75 o 
  -1  -5   5       63.33       46.59      6.15 o 
   0  -5   5       16.52       14.69      5.82 o 
   1  -5   5      204.97      189.69     13.87 o 
   2  -5   5        4.54        8.97      6.17 o 
   3  -5   5       22.85       31.92      7.48 o 
   4  -5   5        0.09        1.51     13.01 o 
   5  -5   5        6.98       -6.54     11.71 o 
   6  -5   5       26.10       51.48     24.00 o 
  -7  -4   5       11.68       -4.54     20.02 o 
  -6  -4   5      247.64      294.80     29.06 o 
  -5  -4   5      329.59      431.87     37.57 o 
  -4  -4   5      199.14      209.31     13.12 o 
  -3  -4   5       67.51       55.34      5.68 o 
  -2  -4   5       24.34       21.01      4.15 o 
  -1  -4   5      196.20      207.57      9.54 o 
   0  -4   5      498.83      520.71     19.12 o 
   1  -4   5      185.16      189.37      9.00 o 
   2  -4   5       37.51       42.74      6.27 o 
   3  -4   5       13.57       14.63      9.07 o 
   4  -4   5       21.37       10.33      7.90 o 
   5  -4   5      226.81      285.79     26.38 o 
   6  -4   5        2.01       43.29     19.05 o 
  -8  -3   5        1.40        3.65     18.97 o 
  -7  -3   5       37.65       29.09     14.60 o 
  -6  -3   5      128.18      157.60     35.99 o 
  -5  -3   5        5.84        5.75      6.89 o 
  -4  -3   5        7.40        7.48      4.77 o 
  -3  -3   5      405.72      481.37     17.35 o 
  -2  -3   5        0.78        1.49      3.15 o 
  -1  -3   5      313.41      284.00     16.17 o 
   0  -3   5      344.41      378.62     13.10 o 
   1  -3   5        0.10       -0.78      3.54 o 
   2  -3   5      258.15      253.48     19.05 o 
   3  -3   5       25.76       36.17      8.98 o 
   4  -3   5       93.50       74.96     13.58 o 
   5  -3   5       16.93       29.55     10.99 o 
   6  -3   5       13.59       26.44     13.96 o 
   7  -3   5       32.95       15.16     21.40 o 
  -8  -2   5       11.15      -13.46     13.46 o 
  -7  -2   5        0.92      -13.78     13.78 o 
  -6  -2   5       70.58       48.89     30.89 o 
  -5  -2   5       35.08       39.45      8.22 o 
  -4  -2   5        6.67       18.43      6.24 o 
  -3  -2   5       91.38       89.43      6.50 o 
  -2  -2   5      100.23       90.98      4.49 o 
  -1  -2   5      289.58      283.45     18.25 o 
   0  -2   5     1119.93     1128.52     26.52 o 
   1  -2   5      316.50      346.96     25.24 o 
   2  -2   5       13.64       11.59      4.93 o 
   3  -2   5       13.55        9.38     10.78 o 
   4  -2   5        0.56       12.70      7.78 o 
   5  -2   5       21.36       21.52      9.91 o 
   6  -2   5        0.23       14.43     15.48 o 
   7  -2   5       39.23       11.51     17.67 o 
  -8  -1   5        9.65       20.59     17.02 o 
  -7  -1   5        0.94       -1.95     21.40 o 
  -6  -1   5      103.14      115.81     26.91 o 
  -5  -1   5      277.85      299.00     18.52 o 
  -4  -1   5        0.14       -4.21      5.27 o 
  -3  -1   5        1.90       -0.62      3.04 o 
  -2  -1   5      166.01      230.26     12.87 o 
  -1  -1   5      907.12      938.07     49.57 o 
   0  -1   5      490.12      373.56     93.87 o 
   1  -1   5      388.22      434.98     13.44 o 
   2  -1   5      117.04      115.15      8.62 o 
   3  -1   5      285.37      312.57     15.97 o 
   4  -1   5        9.94        2.04      6.93 o 
   5  -1   5       18.37        2.93     18.48 o 
   6  -1   5       18.08       15.51     11.71 o 
   7  -1   5       52.94       62.34     20.27 o 
   8  -1   5        1.13       -1.78     20.10 o 
  -8   0   5        0.84       -2.68     14.27 o 
  -7   0   5       14.60       -3.45      8.80 o 
  -6   0   5        1.55       -4.59      6.42 o 
  -5   0   5       11.43       18.83      7.22 o 
  -4   0   5       36.11       38.15      7.25 o 
  -3   0   5       29.03       21.12     11.63 o 
  -2   0   5        0.02        0.09      2.15 o 
  -1   0   5      402.22      426.67     14.61 o 
   0   0   5     1793.82     1567.16    118.07 o 
   1   0   5       61.12       63.21      6.75 o 
   2   0   5      941.24      951.45     32.68 o 
   3   0   5      130.06      130.07      9.66 o 
   4   0   5      149.45      125.98     19.86 o 
   5   0   5       39.59       28.66      7.51 o 
   6   0   5       65.19       78.52     13.24 o 
   7   0   5        4.69       16.56     13.26 o 
   8   0   5       13.70        0.89     27.97 o 
  -8   1   5        5.27        8.03     16.86 o 
  -7   1   5       59.97       58.22     13.39 o 
  -6   1   5      169.10      167.32     27.08 o 
  -5   1   5      233.01      263.66     20.91 o 
  -4   1   5       86.09       90.84      9.60 o 
  -3   1   5       65.07       67.57      6.30 o 
  -2   1   5       12.98        9.67      4.40 o 
  -1   1   5     1100.60     1144.26     22.85 o 
   0   1   5      251.41      248.00      9.33 o 
   1   1   5      270.97      293.32     11.03 o 
   2   1   5      311.61      314.74     14.28 o 
   3   1   5       87.25       83.26      7.70 o 
   4   1   5        4.23        3.17      7.26 o 
   5   1   5      303.26      337.18     22.61 o 
   6   1   5       19.96       19.75     10.20 o 
   7   1   5        9.95       21.71     11.13 o 
   8   1   5        2.69       -7.05     25.45 o 
  -7   2   5        4.88       -0.24     29.79 o 
  -6   2   5       30.85       26.83     29.47 o 
  -5   2   5      122.79      130.71     34.09 o 
  -4   2   5        3.19       -7.09     11.71 o 
  -3   2   5      103.05      121.72     10.54 o 
  -2   2   5        3.90        0.74      3.92 o 
  -1   2   5      783.11      747.69     16.68 o 
   0   2   5       36.75       47.77      6.35 o 
   1   2   5      386.94      309.01     14.92 o 
   2   2   5      442.64      531.76     20.92 o 
   3   2   5      345.69      374.96     19.06 o 
   4   2   5      284.02      289.90     16.94 o 
   5   2   5       71.21       78.78     10.59 o 
   6   2   5        5.22        8.66     10.35 o 
   7   2   5        8.53       10.96      9.96 o 
   8   2   5        0.33       23.02     18.64 o 
  -8   3   5        0.85      -14.19     15.08 o 
  -7   3   5      117.03      142.75     41.95 o 
  -6   3   5       18.99       -1.25      8.32 o 
  -5   3   5        2.19        3.79      8.74 o 
  -4   3   5        7.22       -3.71      5.86 o 
  -3   3   5      315.98      352.93     15.89 o 
  -2   3   5     1940.55     2238.21     59.33 o 
  -1   3   5     1203.10     1291.36     46.41 o 
   0   3   5       24.22       19.41      3.73 o 
   1   3   5      366.38      413.99     16.04 o 
   2   3   5      197.51      203.49     11.07 o 
   3   3   5      151.04      168.66     11.39 o 
   4   3   5      109.78      111.09     11.24 o 
   5   3   5      392.96      416.62     23.98 o 
   6   3   5      469.75      507.10     32.25 o 
   7   3   5       18.76        4.99     14.11 o 
   8   3   5        2.48      -17.10     17.10 o 
  -8   4   5        4.48       39.88     26.59 o 
  -7   4   5       19.31        6.24     14.27 o 
  -6   4   5        0.13        3.05      9.27 o 
  -5   4   5       41.69       21.15      8.25 o 
  -4   4   5       52.92       50.18      9.88 o 
  -3   4   5       58.84       45.72      8.72 o 
  -2   4   5      110.07      148.28      7.41 o 
  -1   4   5       99.53       94.63      5.79 o 
   0   4   5      406.04      330.99     19.22 o 
   1   4   5      427.56      478.31     20.64 o 
   2   4   5     1439.31     1475.90     47.79 o 
   3   4   5       97.33       92.79      9.12 o 
   4   4   5       23.61       20.05     12.28 o 
   5   4   5      197.57      189.77     21.16 o 
   6   4   5      190.18      207.85     18.18 o 
   7   4   5      180.12      172.91     24.97 o 
   8   4   5       11.80        7.30     22.86 o 
  -7   5   5       63.90       78.47     21.40 o 
  -6   5   5      127.96      106.44     17.95 o 
  -5   5   5      364.30      365.33     26.11 o 
  -4   5   5        1.44        5.23     12.12 o 
  -3   5   5       56.20       80.11     14.31 o 
  -2   5   5        0.12        5.24      8.15 o 
  -1   5   5        2.33        6.64      3.92 o 
   0   5   5      609.22      571.77     24.44 o 
   1   5   5      392.76      397.21     18.43 o 
   2   5   5       15.69       14.54      8.55 o 
   3   5   5      155.57      132.33     14.71 o 
   4   5   5      146.21      147.67     13.71 o 
   5   5   5        3.89        5.61      7.77 o 
   6   5   5      241.10      293.51     23.55 o 
   7   5   5      100.01      127.35     26.26 o 
   8   5   5       46.93        9.32     17.75 o 
  -7   6   5        3.79        4.46     17.92 o 
  -6   6   5      182.59      199.78     24.32 o 
  -5   6   5       85.20       74.29     11.03 o 
  -4   6   5        6.32       11.35     10.94 o 
  -3   6   5       48.52       44.73      4.93 o 
  -2   6   5      527.08      559.64     23.79 o 
  -1   6   5      355.44      381.44     23.07 o 
   0   6   5      279.93      269.21     14.86 o 
   1   6   5     1529.64     1505.49     88.07 o 
   2   6   5      233.17      228.24     14.18 o 
   3   6   5      593.29      615.35     29.51 o 
   4   6   5        2.96       11.14      7.22 o 
   5   6   5      283.24      295.33     31.70 o 
   6   6   5        0.71       -5.60     12.69 o 
   7   6   5       50.35       42.80     21.89 o 
   8   6   5        0.86        4.78     17.10 o 
  -7   7   5       10.39       34.21     22.45 o 
  -6   7   5       22.98       21.64     22.54 o 
  -5   7   5        4.81        3.24      9.42 o 
  -4   7   5       39.73       49.36     12.23 o 
  -3   7   5       44.74       46.88     11.25 o 
  -2   7   5      387.02      410.91     20.42 o 
  -1   7   5       12.58       24.40      9.06 o 
   0   7   5      359.52      389.34     18.10 o 
   1   7   5      589.97      605.42     29.59 o 
   2   7   5      309.13      346.08     29.26 o 
   3   7   5       55.97       80.07      9.73 o 
   4   7   5       10.28        4.64     10.30 o 
   5   7   5       62.61       54.71     19.90 o 
   6   7   5        0.47       -0.70      9.50 o 
   7   7   5       10.91       10.62     21.24 o 
   8   7   5        1.01       -6.73     29.83 o 
  -6   8   5       30.96       25.37     25.37 o 
  -5   8   5       12.13       -1.78     13.62 o 
  -4   8   5      116.25      134.30     16.36 o 
  -3   8   5       94.76       79.88     13.14 o 
  -2   8   5      115.98      113.08     13.50 o 
  -1   8   5       64.33       48.41      9.80 o 
   0   8   5       82.85       73.47      4.83 o 
   1   8   5        2.19        6.93      7.35 o 
   2   8   5       57.18       50.08      9.46 o 
   3   8   5       10.31       10.42      7.71 o 
   4   8   5        1.00       -6.34      7.94 o 
   5   8   5        5.88       15.62     10.25 o 
   6   8   5        2.09      -14.93     18.52 o 
   7   8   5       28.82       35.99     21.40 o 
   8   8   5        0.76       12.65     19.46 o 
  -6   9   5        1.15      -26.43     26.43 o 
  -5   9   5       60.91       50.02     25.45 o 
  -4   9   5       28.95       43.53     21.81 o 
  -3   9   5        2.88        6.80     10.70 o 
  -2   9   5       18.68       12.20      8.47 o 
  -1   9   5        3.64        1.30     13.78 o 
   0   9   5      107.07      105.06     11.95 o 
   1   9   5        0.60       19.98     10.62 o 
   2   9   5        0.62        4.78      8.03 o 
   3   9   5      108.57      104.01     13.04 o 
   4   9   5        0.00       -8.65      8.65 o 
   5   9   5        3.77       13.66      9.85 o 
   6   9   5        1.70        0.97     15.48 o 
   7   9   5        5.04       27.32     25.37 o 
  -5  10   5       20.33       22.78     26.43 o 
  -4  10   5        0.42      -10.86     14.51 o 
  -3  10   5       23.89       53.18     22.54 o 
  -2  10   5       23.85       25.88     11.98 o 
  -1  10   5        5.53        8.58     10.46 o 
   0  10   5       21.96       30.20     12.55 o 
   1  10   5       15.37       11.79      5.40 o 
   2  10   5        6.69       -7.19      7.19 o 
   3  10   5       81.43       72.12     13.69 o 
   4  10   5       18.89       14.17     10.35 o 
   5  10   5       12.24        0.97     14.19 o 
   6  10   5        6.33       -0.97     24.08 o 
   7  10   5        3.08       12.65     20.51 o 
  -4  11   5        0.71      -16.38     16.38 o 
  -3  11   5        0.36        2.68     16.21 o 
  -2  11   5       33.99       -2.68     20.51 o 
  -1  11   5      125.73      117.68     17.55 o 
   0  11   5        2.53        7.91     11.43 o 
   1  11   5       37.35       26.76      6.82 o 
   2  11   5       27.79        8.01     16.70 o 
   3  11   5        9.62        8.15     11.40 o 
   4  11   5       53.67       70.28     20.10 o 
   5  11   5       61.52       73.93     21.56 o 
   6  11   5        1.94      -12.40     26.75 o 
  -3  12   5        9.50        9.89     27.97 o 
  -2  12   5        8.16        9.81     16.94 o 
  -1  12   5        0.32      -21.16     21.16 o 
   0  12   5       24.05       16.54     15.73 o 
   1  12   5       15.51       11.78      9.12 o 
   2  12   5       15.17       17.35     10.94 o 
   3  12   5        0.55        7.94     15.08 o 
   4  12   5       36.15       52.53     20.83 o 
   5  12   5        0.25       25.05     26.91 o 
  -2  13   5       11.60       18.73     22.29 o 
  -1  13   5       14.82        8.84     19.37 o 
   0  13   5        3.89      -15.73     15.73 o 
   1  13   5        2.36       19.13     18.24 o 
   2  13   5        0.12        5.90     24.12 o 
   3  13   5        5.25       -4.38     16.78 o 
   4  13   5        1.73      -17.10     26.10 o 
  -3  -8   6        0.59        6.59     10.03 o 
  -2  -8   6        0.56      -10.13     11.02 o 
  -1  -8   6       10.18        0.81     10.70 o 
   0  -8   6        9.49       11.75     11.75 o 
   1  -8   6        0.00       -8.03     14.19 o 
   2  -8   6        3.92       12.28     15.28 o 
  -5  -7   6        0.24       10.00     10.74 o 
  -4  -7   6       16.12       16.69      9.75 o 
  -3  -7   6        1.19        3.81      6.56 o 
  -2  -7   6       21.72       11.19      9.48 o 
  -1  -7   6      162.91      161.43     13.59 o 
   0  -7   6       13.92       -1.29      6.62 o 
   1  -7   6        2.91        5.31      9.82 o 
   2  -7   6       21.56       38.83     11.18 o 
   3  -7   6        2.08       14.71     15.28 o 
  -6  -6   6        4.44        1.86     11.88 o 
  -5  -6   6        0.38       -7.22      8.01 o 
  -4  -6   6        7.00       12.48      7.27 o 
  -3  -6   6        6.67        4.57      6.29 o 
  -2  -6   6       16.87        8.26      5.13 o 
  -1  -6   6       10.56       12.17      9.08 o 
   0  -6   6        0.08       -5.30      6.23 o 
   1  -6   6       95.21       94.96     10.18 o 
   2  -6   6       20.54       10.95      8.00 o 
   3  -6   6       11.50       20.10     16.76 o 
   4  -6   6       26.62       38.96     17.20 o 
  -6  -5   6        4.54        6.95     12.65 o 
  -5  -5   6      131.33      147.64     12.71 o 
  -4  -5   6       17.81        9.78      7.37 o 
  -3  -5   6       45.74       45.78     14.52 o 
  -2  -5   6        3.75        2.50      5.83 o 
  -1  -5   6       87.83       79.33      7.50 o 
   0  -5   6       39.98       29.54      6.42 o 
   1  -5   6       10.41        5.45      4.56 o 
   2  -5   6       33.23       26.31      7.04 o 
   3  -5   6      192.89      215.62     14.04 o 
   4  -5   6        0.20        4.58      9.16 o 
   5  -5   6        9.09        6.49     17.59 o 
  -7  -4   6        1.44        9.81     16.94 o 
  -6  -4   6        9.41       16.21     14.43 o 
  -5  -4   6       30.19       27.75     11.13 o 
  -4  -4   6      118.65      139.43     10.24 o 
  -3  -4   6       39.45       33.08      5.04 o 
  -2  -4   6       11.42       13.65      3.87 o 
  -1  -4   6       19.01       12.02      6.72 o 
   0  -4   6       79.93       68.53     10.04 o 
   1  -4   6       25.99       21.97      4.79 o 
   2  -4   6       97.90       84.24      8.00 o 
   3  -4   6      112.10      123.90     10.42 o 
   4  -4   6       32.19        4.60     12.58 o 
   5  -4   6       68.37       62.16     16.70 o 
   6  -4   6        0.70        9.16     20.10 o 
  -7  -3   6       16.53       -2.68     15.24 o 
  -6  -3   6        3.40        4.20      9.92 o 
  -5  -3   6      111.38      153.12     14.31 o 
  -4  -3   6        5.71        9.93      5.07 o 
  -3  -3   6        5.61       -2.62      3.14 o 
  -2  -3   6       20.81       23.02      3.37 o 
  -1  -3   6        4.92        2.07      3.94 o 
   0  -3   6      171.25      179.26      7.42 o 
   1  -3   6      310.34      307.35     12.85 o 
   2  -3   6        3.97       11.10      5.08 o 
   3  -3   6        3.67        7.11      6.49 o 
   4  -3   6        0.09       -5.85      7.96 o 
   5  -3   6       40.01       44.71     18.08 o 
   6  -3   6        6.01       -6.32     17.10 o 
  -7  -2   6        3.71        0.00     14.35 o 
  -6  -2   6       39.76       16.72      7.80 o 
  -5  -2   6        2.36       10.31      7.27 o 
  -4  -2   6     1059.17     1304.74     39.40 o 
  -3  -2   6        2.99        1.27      3.44 o 
  -2  -2   6       64.24       71.90      5.65 o 
  -1  -2   6       53.64       31.45     12.40 o 
   0  -2   6        1.80        6.68      2.90 o 
   1  -2   6       11.34       12.97      4.79 o 
   2  -2   6       10.62        6.40      5.06 o 
   3  -2   6        0.02       -5.63      5.68 o 
   4  -2   6        0.99       -5.77      9.65 o 
   5  -2   6       49.84       35.54     18.64 o 
   6  -2   6       27.00       23.54     14.53 o 
   7  -2   6       78.23       76.61     24.24 o 
  -8  -1   6       15.39       32.99     21.40 o 
  -7  -1   6        9.05       23.88     11.91 o 
  -6  -1   6       75.93       56.41     11.63 o 
  -5  -1   6      364.80      379.17     22.50 o 
  -4  -1   6        6.56        8.08      4.79 o 
  -3  -1   6       12.45       13.11      3.33 o 
  -2  -1   6       16.78       11.14      5.09 o 
  -1  -1   6      232.06      249.37     46.04 o 
   0  -1   6      548.53      520.38     23.61 o 
   1  -1   6       18.30       20.80      3.76 o 
   2  -1   6       19.71       21.18      5.31 o 
   3  -1   6        4.81        1.81      5.25 o 
   4  -1   6      141.83      145.38     13.27 o 
   5  -1   6        6.61        8.69      9.68 o 
   6  -1   6       26.25       36.63     14.31 o 
   7  -1   6       29.71        7.05     15.89 o 
  -8   0   6        3.37       25.86     22.29 o 
  -7   0   6        0.20       -4.00     17.71 o 
  -6   0   6       52.37       30.95      9.57 o 
  -5   0   6       42.18       27.11     10.86 o 
  -4   0   6      173.20      162.80     12.10 o 
  -3   0   6       23.82       30.43      4.92 o 
  -2   0   6       90.75       97.93      8.41 o 
  -1   0   6      153.30      138.03     12.32 o 
   0   0   6      390.01      444.23     22.25 o 
   1   0   6      255.14      217.55     20.72 o 
   2   0   6       13.68       14.87      7.21 o 
   3   0   6        1.80        3.69      4.08 o 
   4   0   6        6.05       10.00      4.86 o 
   5   0   6      236.14      244.95     31.78 o 
   6   0   6       13.56        5.34     11.77 o 
   7   0   6        2.67       -0.89     15.00 o 
   8   0   6        1.63        2.59     19.29 o 
  -8   1   6       52.33      103.44     28.62 o 
  -6   1   6       82.73       70.77     13.21 o 
  -5   1   6        9.97        9.06      7.20 o 
  -4   1   6      131.22      163.99     17.67 o 
  -3   1   6       46.17       44.80     10.23 o 
  -2   1   6      165.69      159.12      6.93 o 
  -1   1   6     2776.71     2727.53     62.34 o 
   0   1   6      784.59      791.12     29.13 o 
   1   1   6       25.22       23.16      3.95 o 
   2   1   6       56.15       65.97      7.34 o 
   3   1   6      253.80      243.59     14.06 o 
   4   1   6        4.66        5.05      6.71 o 
   5   1   6       38.95       26.18      9.20 o 
   6   1   6        0.02        1.37     10.23 o 
   7   1   6       21.95       -2.04      9.56 o 
   8   1   6        1.50        2.68     29.91 o 
  -8   2   6        5.29      -17.83     17.83 o 
  -7   2   6        8.77        3.20      9.68 o 
  -6   2   6      114.69      113.18     15.54 o 
  -5   2   6        5.52       17.46      9.54 o 
  -4   2   6        5.69        9.60      9.48 o 
  -3   2   6      199.36      224.82     10.13 o 
  -2   2   6      155.67      188.47      8.01 o 
  -1   2   6      795.21      926.75     27.97 o 
   0   2   6       16.72       18.60      2.53 o 
   1   2   6       32.95       16.58      3.50 o 
   2   2   6      291.41      342.59     15.18 o 
   3   2   6      327.44      301.04     21.08 o 
   4   2   6      136.20      149.43     13.89 o 
   5   2   6      198.28      193.15     15.10 o 
   6   2   6       32.84       26.31     10.64 o 
   7   2   6       98.70       85.84     15.92 o 
   8   2   6        7.85      -14.19     17.67 o 
  -8   3   6        1.75       11.59     18.73 o 
  -7   3   6        6.17       -7.13     11.67 o 
  -6   3   6        7.69        0.92      8.54 o 
  -5   3   6        2.30        2.19      6.94 o 
  -4   3   6       21.57       23.55      6.11 o 
  -3   3   6       65.78       76.03      6.79 o 
  -2   3   6        4.36        9.08      3.91 o 
  -1   3   6      591.89      660.40     17.18 o 
   0   3   6      122.49      164.61     12.30 o 
   1   3   6       17.73       18.31      3.51 o 
   2   3   6       22.52        9.49      4.38 o 
   3   3   6       23.33       21.19     10.50 o 
   4   3   6        1.24        1.93      5.69 o 
   5   3   6        6.49       14.35     15.00 o 
   6   3   6       48.45       45.44     10.65 o 
   7   3   6       26.17       21.10     17.79 o 
   8   3   6       12.31        3.57     25.05 o 
  -7   4   6       17.86       -4.46     15.24 o 
  -6   4   6       61.87       48.82     13.21 o 
  -5   4   6      118.33      140.71     15.15 o 
  -4   4   6        1.47        1.78      6.64 o 
  -3   4   6      365.02      411.48     15.62 o 
  -2   4   6       13.53        7.63      3.62 o 
  -1   4   6       14.83       17.11      3.62 o 
   0   4   6      727.43      898.51     27.19 o 
   1   4   6       51.08       49.97      9.24 o 
   2   4   6       85.31       76.70      8.33 o 
   3   4   6      115.09      139.16     10.39 o 
   4   4   6       36.84       31.12      7.43 o 
   5   4   6      163.63      164.20     23.23 o 
   6   4   6       31.44       18.28     14.19 o 
   7   4   6        0.76       -1.87     12.85 o 
   8   4   6       38.68       26.35     18.16 o 
  -7   5   6        1.45       -3.57     15.24 o 
  -6   5   6        2.96        6.00     22.17 o 
  -5   5   6      161.46      126.62     28.45 o 
  -4   5   6        2.02        5.67      9.53 o 
  -3   5   6        0.88        0.62      9.08 o 
  -2   5   6      348.30      341.83     20.75 o 
  -1   5   6       66.01       48.73      5.50 o 
   0   5   6        5.78        5.39      5.49 o 
   1   5   6      718.59      709.83     60.83 o 
   2   5   6      193.06      216.72     12.95 o 
   3   5   6       21.19       25.86      8.23 o 
   4   5   6        0.89       -1.32      6.61 o 
   5   5   6        5.69       15.80      8.34 o 
   6   5   6       71.76       69.26     13.53 o 
   7   5   6        4.04        4.62     12.97 o 
   8   5   6       57.89       15.73     24.97 o 
  -7   6   6        3.27       -2.68     18.89 o 
  -6   6   6       14.87        2.70     13.96 o 
  -5   6   6      102.47       90.74     17.33 o 
  -4   6   6      103.07       97.71     14.10 o 
  -3   6   6      121.29      137.22      8.70 o 
  -2   6   6      244.94      256.30     25.25 o 
  -1   6   6       18.04       19.53      4.26 o 
   0   6   6      457.19      461.86     21.02 o 
   1   6   6        6.55        1.80      3.56 o 
   2   6   6     1248.23     1414.62     49.45 o 
   3   6   6        3.97       -2.28      5.81 o 
   4   6   6       26.63       20.73     12.85 o 
   5   6   6      198.87      207.39     19.10 o 
   6   6   6        7.89       15.06     12.12 o 
   7   6   6       51.24       42.40     16.05 o 
   8   6   6        6.10       17.83     23.51 o 
  -7   7   6        2.59       -8.11     27.08 o 
  -6   7   6        2.74       31.70     21.73 o 
  -5   7   6       31.61       28.00     13.46 o 
  -4   7   6      148.66      143.79      9.83 o 
  -3   7   6      526.63      581.30     27.95 o 
  -2   7   6        6.97        0.45      3.99 o 
  -1   7   6        2.79        6.32      9.36 o 
   0   7   6       33.00       30.14      6.88 o 
   1   7   6        1.82       -1.33      2.86 o 
   2   7   6      113.03      103.32     17.63 o 
   3   7   6       19.82       25.78     11.19 o 
   4   7   6        1.46        5.12      7.60 o 
   5   7   6        2.72       -8.83      8.83 o 
   6   7   6        7.71       -9.53     13.06 o 
   7   7   6       76.20       62.99     21.97 o 
   8   7   6       32.17       43.86     25.78 o 
  -6   8   6       44.31       51.72     27.24 o 
  -5   8   6       71.00       53.60     13.25 o 
  -4   8   6      305.07      336.18     26.31 o 
  -3   8   6        0.01        2.82     18.44 o 
  -2   8   6        2.55       -2.01      3.70 o 
  -1   8   6       20.56       16.35      9.37 o 
   0   8   6       21.30        5.19      6.17 o 
   1   8   6      913.05      983.55     42.99 o 
   2   8   6      285.48      307.90     18.86 o 
   3   8   6        0.00       -5.82      7.59 o 
   4   8   6      115.45      115.46     13.65 o 
   5   8   6        8.01        5.63      8.78 o 
   6   8   6       14.33       47.10     24.00 o 
   7   8   6        5.56       22.21     18.32 o 
   8   8   6        5.19       31.86     21.24 o 
  -6   9   6        0.07      -19.13     19.13 o 
  -5   9   6        2.43       -1.78     23.67 o 
  -4   9   6       16.18       28.13     16.38 o 
  -3   9   6        1.03        9.41     12.31 o 
  -2   9   6       71.80       64.57      8.17 o 
  -1   9   6       14.80       18.37      8.43 o 
   0   9   6       12.15        7.97      8.67 o 
   1   9   6       53.10       50.17     11.06 o 
   2   9   6       12.22        1.54      8.26 o 
   3   9   6      407.38      482.87     31.11 o 
   4   9   6        5.97       -3.33      9.24 o 
   5   9   6        1.40       11.71     12.81 o 
   6   9   6       23.94       15.40     15.40 o 
   7   9   6        0.02       -0.97     23.27 o 
  -5  10   6        6.86       24.56     19.13 o 
  -4  10   6       12.28        7.30     22.70 o 
  -3  10   6        0.41       11.75     13.54 o 
  -2  10   6        7.61        9.24     24.40 o 
  -1  10   6        0.20        0.89     10.62 o 
   0  10   6      124.88      120.96     13.51 o 
   1  10   6      119.88      127.45     16.13 o 
   2  10   6       71.89       65.04     13.91 o 
   3  10   6        0.52       -4.62      8.51 o 
   4  10   6        0.61       -8.83      9.24 o 
   5  10   6       39.18       13.29     16.13 o 
   6  10   6        0.17        3.81     16.38 o 
   7  10   6       11.68       19.46     21.40 o 
  -4  11   6       49.21       87.14     29.10 o 
  -3  11   6        0.35      -21.64     21.64 o 
  -2  11   6        0.10        1.78     12.48 o 
  -1  11   6      116.99       86.27     16.82 o 
   0  11   6        0.03        1.29     15.56 o 
   1  11   6       17.52        8.76      5.72 o 
   2  11   6       23.59        5.18     29.95 o 
   3  11   6       49.82       54.12     14.87 o 
   4  11   6       29.12       18.40     20.27 o 
   5  11   6        1.25       31.94     20.67 o 
   6  11   6        4.33        2.84     18.16 o 
  -3  12   6       22.45        5.43     18.00 o 
  -2  12   6       11.47       21.40     17.83 o 
  -1  12   6       15.74      -14.11     14.11 o 
   0  12   6       53.43       64.93     19.29 o 
   1  12   6        0.86       -5.02      5.02 o 
   2  12   6        6.81       23.83     21.16 o 
   3  12   6        0.21       -9.81     13.46 o 
   4  12   6        3.91       16.46     18.24 o 
   5  12   6        1.32       25.21     28.05 o 
  -2  13   6        0.00      -14.27     26.75 o 
  -1  13   6        1.50       23.83     19.46 o 
   0  13   6       30.99       14.02     17.51 o 
   1  13   6       65.96       48.15     21.89 o 
   2  13   6        0.02        3.20      9.19 o 
   3  13   6        4.37      -16.94     16.94 o 
   4  13   6        2.59        5.43     20.91 o 
  -4  -7   7        7.39       15.97     19.78 o 
  -3  -7   7       21.48       13.16      8.98 o 
  -2  -7   7        4.46        5.11     11.19 o 
  -1  -7   7        7.20        3.32     10.78 o 
   0  -7   7        0.68       -6.65      9.08 o 
   1  -7   7       15.10       18.44      8.48 o 
   2  -7   7        0.26      -10.30     12.71 o 
  -5  -6   7        8.82       -9.65      9.65 o 
  -4  -6   7       75.87       58.09     19.50 o 
  -3  -6   7       22.86       16.54      6.40 o 
  -2  -6   7        2.12       -3.17      8.51 o 
  -1  -6   7        0.95        6.56      5.28 o 
   0  -6   7        1.15        8.87      8.27 o 
   1  -6   7       13.33       13.79      8.80 o 
   2  -6   7        7.07       -4.90      8.72 o 
   3  -6   7       11.81       11.02      8.86 o 
  -6  -5   7        8.35       -8.56     11.04 o 
  -5  -5   7        1.27        2.59     13.34 o 
  -4  -5   7       11.29       23.20      7.32 o 
  -3  -5   7       12.87       15.44     10.07 o 
  -2  -5   7       72.13       85.68      9.97 o 
  -1  -5   7      154.85      170.60     22.74 o 
   0  -5   7        2.06       11.49      7.98 o 
   1  -5   7      181.50      205.79     20.74 o 
   2  -5   7       14.78        8.81      6.62 o 
   3  -5   7       52.97       49.97     11.40 o 
   4  -5   7        9.08        4.73     15.50 o 
  -6  -4   7        0.22       15.56     13.54 o 
  -5  -4   7       11.83       10.22     13.29 o 
  -4  -4   7        1.12       -4.94      5.66 o 
  -3  -4   7        2.51        2.89      3.31 o 
  -2  -4   7       57.81       83.07      9.48 o 
  -1  -4   7      244.66      227.41     15.65 o 
   0  -4   7       18.63       18.00      4.27 o 
   1  -4   7       32.38       25.12      5.62 o 
   2  -4   7        4.41       -0.18      6.13 o 
   3  -4   7      141.24      162.92     12.93 o 
   4  -4   7       15.41       11.38     15.65 o 
   5  -4   7        0.30      -14.67     22.05 o 
  -7  -3   7        0.00       -1.79     11.62 o 
  -6  -3   7        6.61       -7.99      7.99 o 
  -5  -3   7        9.84        6.36      6.69 o 
  -4  -3   7      279.72      256.76     14.71 o 
  -3  -3   7      525.30      606.93     24.15 o 
  -2  -3   7       75.00       91.95     21.81 o 
  -1  -3   7      407.64      388.30     36.72 o 
   0  -3   7       53.25       49.18      3.63 o 
   1  -3   7      301.61      339.37     19.39 o 
   2  -3   7       39.91       25.56      6.17 o 
   3  -3   7        1.86        4.57      7.13 o 
   4  -3   7       41.78       38.78     16.62 o 
   5  -3   7       33.86       53.19     19.13 o 
   6  -3   7        4.55       -4.54     18.16 o 
  -7  -2   7        0.80       22.29     16.94 o 
  -6  -2   7       38.55       20.58      8.67 o 
  -5  -2   7      270.59      324.29     17.71 o 
  -4  -2   7      154.67      157.00      9.91 o 
  -3  -2   7      305.09      328.54     11.69 o 
  -2  -2   7      278.79      282.02     48.80 o 
  -1  -2   7      592.12      409.46     41.91 o 
   0  -2   7       79.90       57.62     10.98 o 
   1  -2   7        3.74        4.42      3.45 o 
   2  -2   7       27.93       23.92      5.38 o 
   3  -2   7      221.05      268.36     18.13 o 
   4  -2   7       11.70       -7.09      8.13 o 
   5  -2   7        1.65        5.50     10.90 o 
   6  -2   7       72.35       90.24     22.05 o 
  -7  -1   7        0.27       24.16     16.94 o 
  -6  -1   7       17.82        5.46      7.29 o 
  -5  -1   7        4.59       -5.19      5.19 o 
  -4  -1   7       35.35       36.09      7.79 o 
  -3  -1   7        6.62        6.09      3.26 o 
  -2  -1   7       43.90       52.39     18.44 o 
  -1  -1   7      354.65      302.29     26.91 o 
   0  -1   7        3.60       -1.30      5.59 o 
   1  -1   7       12.66       17.38      5.28 o 
   2  -1   7      250.24      265.29     12.94 o 
   3  -1   7      415.50      443.11     24.66 o 
   4  -1   7       17.45       13.09      7.90 o 
   5  -1   7        0.39       -9.32      9.95 o 
   6  -1   7       14.01       29.18     14.05 o 
   7  -1   7        4.78       22.29     21.40 o 
  -7   0   7       27.87        9.89     17.92 o 
  -6   0   7       23.21       29.98     13.66 o 
  -5   0   7       46.30       50.31     10.02 o 
  -4   0   7      246.81      246.77     12.60 o 
  -3   0   7       26.06       22.29      3.83 o 
  -2   0   7       66.54       48.36      9.63 o 
  -1   0   7        0.00       -6.65      6.65 o 
   0   0   7       32.35       29.64      7.34 o 
   1   0   7      244.18      296.53     10.39 o 
   2   0   7        3.75        3.51      4.34 o 
   3   0   7       48.46       50.02      7.63 o 
   4   0   7       73.00       79.15     16.50 o 
   5   0   7        1.28        7.42      9.02 o 
   6   0   7       12.22        9.59     11.46 o 
   7   0   7        0.70       16.86     18.64 o 
  -7   1   7        0.96       -6.24     14.35 o 
  -6   1   7        0.25        5.69      7.94 o 
  -5   1   7        0.10       12.75      8.01 o 
  -4   1   7       30.67       43.62      6.38 o 
  -3   1   7      234.13      245.32     10.19 o 
  -2   1   7       23.28       25.60      2.99 o 
  -1   1   7      104.92      113.19     15.81 o 
   0   1   7       52.90       43.15      7.05 o 
   1   1   7       36.13       26.72      3.95 o 
   2   1   7       24.50       12.42      5.45 o 
   3   1   7       22.43       25.16      7.44 o 
   4   1   7      342.46      329.11     20.91 o 
   5   1   7       44.17       50.23      9.79 o 
   6   1   7       17.37       30.44     11.81 o 
   7   1   7       21.38        9.73     23.91 o 
  -7   2   7        2.20       11.17     11.83 o 
  -6   2   7       49.76       52.45     17.19 o 
  -5   2   7       26.02       19.05     12.04 o 
  -4   2   7      267.99      275.44     13.06 o 
  -3   2   7      134.85      120.25      8.06 o 
  -2   2   7      121.01      105.75      8.79 o 
  -1   2   7      196.46      195.05     10.92 o 
   0   2   7       76.00       72.86      5.00 o 
   1   2   7       59.87       79.47      9.29 o 
   2   2   7       11.01       35.40     18.85 o 
   3   2   7      342.11      328.77     17.48 o 
   4   2   7      157.13      168.22     13.66 o 
   5   2   7        0.00       -4.94      8.59 o 
   6   2   7        0.51        0.95     14.51 o 
   7   2   7       22.13        8.92     13.38 o 
   8   2   7        0.60       15.89     26.51 o 
  -7   3   7        6.52       19.79     23.63 o 
  -6   3   7       18.60       16.47      9.84 o 
  -5   3   7        3.60        8.30      6.53 o 
  -4   3   7      134.72      148.02      9.95 o 
  -3   3   7        9.62        7.75      4.11 o 
  -2   3   7      291.73      326.89     15.44 o 
  -1   3   7        0.06        1.39      3.12 o 
   0   3   7      322.36      376.17     14.79 o 
   1   3   7     2502.13     2540.79    112.74 o 
   2   3   7        4.25        2.21      4.77 o 
   3   3   7      182.45      176.22     19.50 o 
   4   3   7       12.65        4.31      9.57 o 
   5   3   7        3.33        5.43      8.05 o 
   6   3   7       14.17       14.94     10.65 o 
   7   3   7       41.22       22.37     17.02 o 
   8   3   7        5.88       -9.81     16.94 o 
  -7   4   7       20.03        5.43     15.32 o 
  -6   4   7      126.67      114.10     16.82 o 
  -5   4   7       21.16       15.49      8.38 o 
  -4   4   7       79.06       50.38     16.04 o 
  -3   4   7        0.07        2.52      4.62 o 
  -2   4   7       60.16       56.69     11.49 o 
  -1   4   7       19.27       14.58      3.22 o 
   0   4   7       11.26       12.22      4.76 o 
   1   4   7      334.24      321.69     13.09 o 
   2   4   7       10.30        5.75      4.51 o 
   3   4   7        6.34        3.51      4.78 o 
   4   4   7       46.04       31.82     12.73 o 
   5   4   7        3.43        2.90      8.75 o 
   6   4   7       30.23       47.31     32.71 o 
   7   4   7       12.75       12.65     13.54 o 
   8   4   7        5.22       17.10     26.99 o 
  -7   5   7        4.19        6.32     16.21 o 
  -6   5   7       33.06        8.96     14.30 o 
  -5   5   7       40.70       21.39     11.02 o 
  -4   5   7        7.58       14.38      5.73 o 
  -3   5   7        2.40        1.03      4.50 o 
  -2   5   7       24.07       18.80      5.79 o 
  -1   5   7       71.76       70.71      9.72 o 
   0   5   7      741.44      885.83     25.54 o 
   1   5   7       54.80       58.64      6.13 o 
   2   5   7       86.94       74.52      9.50 o 
   3   5   7        4.00        7.31      7.99 o 
   4   5   7       29.33       27.93     13.94 o 
   5   5   7        0.00       10.45     11.92 o 
   6   5   7       33.43       30.13     11.18 o 
   7   5   7        5.21      -18.32     18.32 o 
   8   5   7       42.14       67.61     25.62 o 
  -7   6   7        0.31      -18.08     18.08 o 
  -6   6   7       35.53       25.37     20.83 o 
  -5   6   7       30.46       18.07      8.84 o 
  -4   6   7       57.32       47.21      7.07 o 
  -3   6   7      823.86     1002.14     53.42 o 
  -2   6   7        3.66       -3.87      5.06 o 
  -1   6   7        4.20        3.57      4.83 o 
   0   6   7       14.87       30.12      7.53 o 
   1   6   7        9.37        4.51      3.34 o 
   2   6   7       25.75       35.18      7.22 o 
   3   6   7        3.72       18.95      7.92 o 
   4   6   7      174.91      170.00     17.19 o 
   5   6   7       29.92       16.77     11.31 o 
   6   6   7       51.84       29.88     14.18 o 
   7   6   7        4.89       -2.76     19.54 o 
   8   6   7       87.12       38.10     22.29 o 
  -6   7   7        0.69       30.89     23.59 o 
  -5   7   7        2.02        3.19      6.99 o 
  -4   7   7      266.79      295.14     14.72 o 
  -3   7   7      217.13      214.40     21.89 o 
  -2   7   7       15.47       11.93      5.45 o 
  -1   7   7       44.84       44.34      8.68 o 
   0   7   7      201.97      208.01     15.07 o 
   1   7   7       76.12       62.69      8.89 o 
   2   7   7      707.01      804.12     35.84 o 
   3   7   7      450.98      498.66     42.84 o 
   4   7   7       14.84       10.26     10.02 o 
   5   7   7        5.74       11.85     11.35 o 
   6   7   7        0.18        8.79     10.51 o 
   7   7   7       14.82      -21.73     21.73 o 
   8   7   7        2.07      -18.89     20.75 o 
  -6   8   7        1.94       15.48     20.02 o 
  -5   8   7        0.01       -4.94      5.22 o 
  -4   8   7       19.28       20.13     11.60 o 
  -3   8   7        5.77       -1.24      6.51 o 
  -2   8   7       29.64       25.61      6.07 o 
  -1   8   7       64.00       76.99     12.15 o 
   0   8   7       51.37       58.75      7.18 o 
   1   8   7      234.83      241.32     12.97 o 
   2   8   7       59.15       58.53     10.17 o 
   3   8   7        3.59        9.88      7.91 o 
   4   8   7      394.02      446.86     49.33 o 
   5   8   7        2.13       -2.70     12.85 o 
   6   8   7        3.36        7.62     14.27 o 
   7   8   7       11.42       -0.97     21.97 o 
  -5   9   7       37.15       63.64     19.13 o 
  -4   9   7        9.48        7.30     13.62 o 
  -3   9   7        1.02       -8.22      9.27 o 
  -2   9   7      156.06      129.58      9.01 o 
  -1   9   7       32.49       30.84      8.39 o 
   0   9   7       92.46       92.11     24.77 o 
   1   9   7        1.99       12.52      7.16 o 
   2   9   7      281.33      259.07     14.85 o 
   3   9   7       14.15       -4.20     10.03 o 
   4   9   7       13.89       34.87     11.06 o 
   5   9   7        0.03       -0.97     11.43 o 
   6   9   7        4.90       -4.78     20.10 o 
   7   9   7        7.43       36.56     20.27 o 
  -5  10   7        0.29        7.30     26.43 o 
  -4  10   7        8.32       17.19     22.70 o 
  -3  10   7      207.16      181.58     30.28 o 
  -2  10   7        2.93        1.79     10.22 o 
  -1  10   7       13.37        9.61      9.93 o 
   0  10   7       55.30       61.73     11.82 o 
   1  10   7       28.50       29.91     14.79 o 
   2  10   7        0.38        3.12      4.92 o 
   3  10   7       79.59       51.87     12.48 o 
   4  10   7       11.93       22.73     11.14 o 
   5  10   7       53.03       15.16     19.86 o 
   6  10   7        0.51      -17.27     17.27 o 
   7  10   7        0.64       45.48     29.02 o 
  -4  11   7        0.07       31.70     19.05 o 
  -3  11   7       23.55       32.43     17.10 o 
  -2  11   7       21.16       10.70     19.70 o 
  -1  11   7        0.71       13.15     11.81 o 
   0  11   7       12.14       13.53     10.42 o 
   1  11   7       56.78       48.11     11.29 o 
   2  11   7       12.98        7.14      9.61 o 
   3  11   7       23.35       27.24     12.30 o 
   4  11   7        0.93      -12.97     12.97 o 
   5  11   7       47.21       88.60     26.51 o 
   6  11   7        0.08       10.54     20.10 o 
  -3  12   7        0.77       10.78     26.10 o 
  -2  12   7        1.05       -0.89     16.05 o 
  -1  12   7        0.36        2.68     18.64 o 
   0  12   7       24.21       41.51     18.56 o 
   1  12   7      168.45      169.34     29.63 o 
   2  12   7       26.89       26.75     16.94 o 
   3  12   7        2.30      -18.08     18.97 o 
   4  12   7       23.92       12.89     17.51 o 
   5  12   7        0.35      -18.73     18.73 o 
  -2  13   7        0.35        1.78     18.73 o 
  -1  13   7        4.17      -14.19     23.91 o 
   0  13   7        2.35       -8.84     23.83 o 
   1  13   7        1.49        7.05     23.83 o 
   2  13   7       10.69        8.46      9.13 o 
   3  13   7        0.27       27.89     26.10 o 
   4  13   7        2.48       16.46     21.08 o 
  -3  -6   8       61.31       48.23     23.27 o 
  -1  -6   8        0.98        5.11      6.81 o 
   0  -6   8        1.36       20.35      9.00 o 
   1  -6   8       28.52       29.26     10.38 o 
   2  -6   8        0.52       14.51     12.28 o 
  -5  -5   8        0.22      -26.59     26.59 o 
  -4  -5   8        1.02       -8.46     18.69 o 
  -3  -5   8        5.96        6.95      4.43 o 
  -1  -5   8       13.53        8.90      4.34 o 
   0  -5   8       65.65       77.34      9.48 o 
   1  -5   8       42.86       43.97     10.08 o 
   2  -5   8       12.05       10.17     14.41 o 
   3  -5   8       46.00       37.08     10.41 o 
  -5  -4   8       15.88        4.70     27.32 o 
  -4  -4   8       14.73       13.24      5.26 o 
  -3  -4   8      302.77      325.80     39.15 o 
  -2  -4   8        7.17      -14.67     16.62 o 
   0  -4   8       48.87       47.93      9.12 o 
   1  -4   8       29.97       29.72      4.99 o 
   2  -4   8       28.50       31.15      7.20 o 
   3  -4   8       55.61       60.10      9.36 o 
   4  -4   8        4.79       15.58     10.03 o 
  -6  -3   8        1.58       -3.72      9.46 o 
  -5  -3   8       15.05       15.29      9.03 o 
  -4  -3   8        9.59        4.09      4.24 o 
  -3  -3   8        1.68        6.12     11.18 o 
  -2  -3   8        1.71       23.10     21.24 o 
   0  -3   8      128.89      124.52     21.89 o 
   1  -3   8        0.00        0.83      5.33 o 
   2  -3   8       20.76       27.02      9.29 o 
   3  -3   8       19.59       11.58      8.91 o 
   4  -3   8       30.36       13.98      9.25 o 
   5  -3   8       21.65       -3.65     22.78 o 
  -6  -2   8       14.79       17.82     12.09 o 
  -5  -2   8        0.06        2.47      5.94 o 
  -4  -2   8        9.89        5.91      3.90 o 
  -3  -2   8       64.44       43.95     20.51 o 
  -2  -2   8       77.12       47.36     12.77 o 
   0  -2   8      179.41      145.84     23.67 o 
   1  -2   8      271.43      265.95     18.32 o 
   2  -2   8       69.93       94.46      7.23 o 
   3  -2   8      298.52      336.52     24.22 o 
   4  -2   8       97.10      106.49     22.66 o 
   5  -2   8       52.06       52.01     15.98 o 
   6  -2   8        0.01        3.65     17.19 o 
  -7  -1   8        5.61        3.56     13.16 o 
  -6  -1   8        7.21        9.01      8.97 o 
  -5  -1   8        6.40        6.67      6.25 o 
  -4  -1   8       72.10       66.12      6.52 o 
  -3  -1   8      103.73      111.44     16.76 o 
  -2  -1   8      138.23      162.52     41.18 o 
  -1  -1   8       17.61       13.46     15.40 o 
   0  -1   8        0.16       -3.27      6.58 o 
   1  -1   8       42.65       36.68      3.99 o 
   2  -1   8       13.97       12.84      3.85 o 
   3  -1   8      206.19      230.65     16.93 o 
   4  -1   8        0.00        9.41      8.47 o 
   5  -1   8        4.65        1.32     13.47 o 
   6  -1   8        1.63       -1.45     15.43 o 
  -7   0   8        3.48        3.80     15.12 o 
  -6   0   8        7.66       14.87      8.11 o 
  -5   0   8        5.99        2.85      6.18 o 
  -4   0   8      162.41      134.98     10.66 o 
  -3   0   8     1215.82     1350.63     40.47 o 
  -2   0   8      373.33      366.39     23.44 o 
  -1   0   8      227.94      208.91     17.40 o 
   0   0   8      168.45      134.48     16.70 o 
   1   0   8      118.25      130.27      6.82 o 
   2   0   8       73.27       85.74      7.31 o 
   3   0   8      115.15      104.30     10.59 o 
   4   0   8      154.30      160.64     13.65 o 
   5   0   8        9.79       15.42     14.59 o 
   6   0   8        5.75       15.24     15.24 o 
   7   0   8        0.01       -6.24     17.83 o 
  -7   1   8        2.47       26.10     17.10 o 
  -6   1   8       40.68       29.51      7.99 o 
  -5   1   8      138.62      144.88     11.86 o 
  -4   1   8       22.14       33.12      8.19 o 
  -3   1   8        2.67       -1.42      3.33 o 
  -2   1   8       49.30       41.51      7.07 o 
  -1   1   8      301.99      307.26     39.68 o 
   0   1   8      201.18      165.67     13.96 o 
   1   1   8       63.05       61.20      4.70 o 
   2   1   8        2.28        3.69      3.90 o 
   3   1   8       73.13       56.15      8.08 o 
   4   1   8      152.04      118.77     13.16 o 
   5   1   8      104.01       84.67     16.74 o 
   6   1   8       11.40       17.33     15.41 o 
   7   1   8       14.41       25.78     19.54 o 
  -7   2   8        3.14        5.43     18.00 o 
  -6   2   8        3.42       -3.72      6.14 o 
  -5   2   8       31.41       23.03      7.28 o 
  -4   2   8        3.01        2.65      5.34 o 
  -3   2   8      194.77      200.38     12.81 o 
  -2   2   8       17.24       16.78      4.97 o 
  -1   2   8       86.35       93.72      8.38 o 
   0   2   8       48.39       53.17     11.14 o 
   1   2   8      558.53      646.70     28.02 o 
   2   2   8        0.02       -1.09      7.40 o 
   3   2   8       48.52       29.04      7.77 o 
   4   2   8        2.58       14.00      8.66 o 
   5   2   8        6.80       -5.56      9.70 o 
   6   2   8       31.83       23.36     11.44 o 
   7   2   8       15.55       -7.13     16.05 o 
  -7   3   8       10.90       -3.65     12.65 o 
  -6   3   8       43.51       49.67      9.81 o 
  -5   3   8       29.15       31.95      7.20 o 
  -4   3   8       91.61      109.59      9.12 o 
  -3   3   8        6.95        5.88      4.34 o 
  -2   3   8       18.62       11.42      4.11 o 
  -1   3   8       77.95       77.46      5.05 o 
   0   3   8        1.95       10.03      3.17 o 
   1   3   8       73.05       62.75      5.39 o 
   2   3   8        1.11       -1.94      9.40 o 
   3   3   8        0.56       -0.83      4.16 o 
   4   3   8       64.25       65.93      9.32 o 
   5   3   8       34.32       31.50     15.85 o 
   6   3   8       11.29       21.99     10.49 o 
   7   3   8       22.68       22.29     14.27 o 
  -7   4   8        0.64       -0.89     21.73 o 
  -6   4   8       60.69       65.87     10.79 o 
  -5   4   8       13.21       -0.58      6.59 o 
  -4   4   8      126.01      131.48     10.17 o 
  -3   4   8       70.84       76.33      6.70 o 
  -2   4   8      609.25      613.98     24.93 o 
  -1   4   8       11.43        7.69      3.45 o 
   0   4   8       23.58       28.51      6.06 o 
   1   4   8      492.87      561.80     35.87 o 
   2   4   8        6.15        8.07      7.78 o 
   3   4   8       21.08       21.93      6.70 o 
   4   4   8      701.27      787.28     43.59 o 
   5   4   8        0.31       -6.48     14.51 o 
   6   4   8       36.06       53.44     15.83 o 
   7   4   8       12.91       20.67     14.35 o 
  -7   5   8        1.22       -8.11     25.29 o 
  -6   5   8        0.30        6.90      8.52 o 
  -5   5   8      169.48      175.21     13.22 o 
  -4   5   8      193.04      203.56     11.23 o 
  -3   5   8      576.42      669.83     30.04 o 
  -2   5   8        4.46       -2.76      4.97 o 
  -1   5   8       22.92       22.72      4.15 o 
   0   5   8       14.21       17.07      4.26 o 
   1   5   8       18.54       25.00      5.27 o 
   2   5   8       59.78       60.49      8.18 o 
   3   5   8      489.85      501.46     26.18 o 
   4   5   8       11.66       17.75     19.54 o 
   5   5   8        1.01       -6.36      6.97 o 
   6   5   8        6.56       17.79     12.69 o 
   7   5   8        1.64       -0.89     19.05 o 
  -6   6   8       15.13       21.42     10.33 o 
  -5   6   8       67.27       55.04     18.88 o 
  -4   6   8      195.45      237.72     14.46 o 
  -3   6   8       46.28       49.18      6.94 o 
  -2   6   8       66.47       68.37      9.41 o 
  -1   6   8      168.95      167.95     11.76 o 
   0   6   8      156.58      147.85     16.38 o 
   1   6   8      147.88      155.03     15.26 o 
   2   6   8        1.28        6.56      6.33 o 
   3   6   8        4.89        4.39      6.89 o 
   4   6   8       76.21       82.91     11.83 o 
   5   6   8        1.52       -6.13      7.67 o 
   6   6   8       22.55       26.69     23.59 o 
   7   6   8       57.47       58.69     19.29 o 
  -6   7   8       21.65       23.17     10.55 o 
  -5   7   8        0.00      -10.21     12.40 o 
  -4   7   8       10.71       13.14      8.88 o 
  -3   7   8      226.66      229.69     14.79 o 
  -2   7   8        5.32        4.55      5.05 o 
  -1   7   8       60.68       67.87      9.20 o 
   0   7   8        0.10        1.77      5.16 o 
   1   7   8        0.23       -3.75      4.84 o 
   2   7   8      124.97      115.36      9.93 o 
   3   7   8       45.89       51.38      9.13 o 
   4   7   8      167.55      176.98     36.20 o 
   5   7   8       16.60       14.36     11.98 o 
   6   7   8        0.62        2.95     16.46 o 
   7   7   8       11.22        7.46     15.81 o 
  -6   8   8        1.03        7.30     19.05 o 
  -5   8   8        7.04      -11.84     19.05 o 
  -4   8   8       19.76       32.45     13.75 o 
  -3   8   8       50.24       43.92      8.12 o 
  -2   8   8      135.37      140.75     10.57 o 
  -1   8   8      588.44      691.36     34.70 o 
   0   8   8       29.67       27.51      6.45 o 
   1   8   8       22.01       19.38      4.79 o 
   2   8   8        5.82        8.39      5.06 o 
   3   8   8        0.02        0.51      7.31 o 
   4   8   8       24.19       24.92     11.84 o 
   5   8   8       25.37       21.11     14.38 o 
   6   8   8       10.39       25.37     16.94 o 
   7   8   8       11.29       45.23     19.78 o 
  -5   9   8        1.19        2.76     17.27 o 
  -4   9   8        0.49      -13.88     15.16 o 
  -3   9   8      112.43      107.55     11.88 o 
  -2   9   8      361.91      361.81     44.34 o 
  -1   9   8       63.53       61.66     11.80 o 
   0   9   8        2.50       -0.81      7.32 o 
   1   9   8        9.78       -0.20     17.27 o 
   2   9   8      119.31      103.53      8.91 o 
   3   9   8        9.15        7.13     21.04 o 
   4   9   8      101.39       75.82     15.24 o 
   5   9   8        4.75       26.69     14.32 o 
   6   9   8       26.44       16.13     17.10 o 
   7   9   8        0.08        4.78     25.70 o 
  -5  10   8       65.89       89.01     29.99 o 
  -4  10   8        3.75        3.25     29.95 o 
  -3  10   8        1.57        3.51      7.45 o 
  -2  10   8       13.67       23.14     12.00 o 
  -1  10   8        7.49       -3.31      9.76 o 
   0  10   8       19.85       31.02      9.93 o 
   1  10   8      152.15      149.21     16.65 o 
   2  10   8       80.14       61.23      6.68 o 
   3  10   8       66.68       46.40     12.36 o 
   4  10   8      148.06      143.95     19.38 o 
   5  10   8       10.70       18.89     16.05 o 
   6  10   8       12.16        6.65     17.19 o 
  -4  11   8       20.66        3.65     27.16 o 
  -3  11   8       60.03      101.66     24.32 o 
  -2  11   8        2.65        9.81     19.70 o 
  -1  11   8       27.82       -6.45     12.09 o 
   0  11   8        0.09       -7.25     11.84 o 
   1  11   8       29.09       13.78     11.67 o 
   2  11   8       16.88       18.55     13.66 o 
   3  11   8       24.60       14.40      6.96 o 
   4  11   8       18.02       28.86     22.37 o 
   5  11   8        0.76       16.05     17.92 o 
   6  11   8        0.00      -23.83     28.62 o 
  -3  12   8       24.89       19.78     20.67 o 
  -2  12   8        1.98      -16.05     24.16 o 
  -1  12   8        2.60       16.86     22.21 o 
   0  12   8       25.98      -20.43     20.43 o 
   1  12   8       12.60       14.63      7.17 o 
   2  12   8        0.31       27.89     22.54 o 
   3  12   8        0.01        3.65     13.70 o 
   4  12   8       10.31       -3.73     15.73 o 
   5  12   8       25.35       31.94     30.07 o 
  -1  13   8       31.41       34.61     20.43 o 
   0  13   8        0.57       -9.73     15.97 o 
   1  13   8        4.88        0.00     15.08 o 
   2  13   8        3.79      -10.78     22.37 o 
   3  13   8        3.70      -15.40     15.40 o 
   4  13   8       10.91        1.86     26.67 o 
   1  -5   9       10.37        0.81      7.46 o 
   2  -5   9        4.64       -0.16     15.04 o 
  -4  -4   9        2.07       13.94     19.54 o 
  -3  -4   9      247.50      258.03     36.40 o 
   1  -4   9       23.15       22.41      4.68 o 
   2  -4   9        7.77       -5.37      7.45 o 
   3  -4   9        0.63      -10.88     10.88 o 
  -5  -3   9        6.28       53.42     24.40 o 
  -4  -3   9        0.38       -6.49     15.73 o 
  -3  -3   9      112.96      111.22     27.48 o 
   1  -3   9      125.04      143.49      7.48 o 
   2  -3   9       41.38       47.34     10.15 o 
   3  -3   9        5.37        7.90      9.88 o 
   4  -3   9       52.60       49.83     12.31 o 
  -6  -2   9       17.20       12.24     26.35 o 
  -5  -2   9        7.84      -21.40     23.27 o 
  -4  -2   9        0.29        0.00     21.08 o 
  -3  -2   9       45.66       76.12     20.02 o 
  -2  -2   9        3.73       10.54     15.32 o 
   0  -2   9       15.04       10.94     13.70 o 
   1  -2   9      119.11      124.12     13.75 o 
   2  -2   9       34.78       46.07      5.84 o 
   3  -2   9       11.09        8.12     10.07 o 
   4  -2   9      151.71      171.15     24.47 o 
   5  -2   9        5.99      -19.05     19.05 o 
  -6  -1   9        0.02        1.36      9.23 o 
  -5  -1   9        2.62       -3.23      7.09 o 
  -4  -1   9       12.53        3.03      4.78 o 
  -3  -1   9      485.11      510.03    106.28 o 
  -2  -1   9      486.57      541.51     46.21 o 
   0  -1   9        1.49        6.40     11.84 o 
   1  -1   9       24.54       25.30     10.60 o 
   2  -1   9       67.15       56.96      6.17 o 
   3  -1   9        1.34       -1.21      6.27 o 
   4  -1   9       41.81       49.00     21.89 o 
   5  -1   9       28.58        5.82     14.12 o 
   6  -1   9       37.99       52.37     26.26 o 
  -6   0   9        1.03        8.78     10.29 o 
  -5   0   9       17.33       19.11      7.72 o 
  -4   0   9       16.60       12.06      4.27 o 
  -3   0   9      127.60       97.54     13.07 o 
  -2   0   9      214.35      214.90     30.07 o 
  -1   0   9        0.51       -6.73     10.54 o 
   0   0   9      243.16      183.41     18.28 o 
   1   0   9      303.30      333.34     27.58 o 
   2   0   9      129.88      131.77     11.37 o 
   3   0   9        5.26        4.23      6.23 o 
   4   0   9       18.38        5.63     10.45 o 
   5   0   9        1.73        7.57     13.22 o 
   6   0   9       21.91       23.43     23.43 o 
  -6   1   9        1.97        6.34      8.49 o 
  -5   1   9        0.02        2.63      6.00 o 
  -4   1   9      143.88      141.94      9.50 o 
  -3   1   9      176.27      186.00     17.06 o 
  -2   1   9        0.02      -15.73     15.73 o 
  -1   1   9      105.02       94.08     12.97 o 
   0   1   9        0.03       14.50      9.57 o 
   1   1   9        6.59        3.11      3.57 o 
   2   1   9        0.01        4.23      4.18 o 
   3   1   9      289.79      357.53     19.86 o 
   4   1   9      107.94      104.48     13.17 o 
   5   1   9       50.64       63.70     13.34 o 
   6   1   9        5.25       17.83     11.86 o 
  -6   2   9        4.61        3.20      9.66 o 
  -5   2   9       17.82        5.47      6.84 o 
  -4   2   9       29.01       22.69      5.83 o 
  -3   2   9      114.05      111.98     10.59 o 
  -2   2   9      197.20      196.93      8.67 o 
  -1   2   9      161.07      132.50     14.91 o 
   0   2   9      357.35      403.44     11.22 o 
   1   2   9      179.12      192.02      8.57 o 
   2   2   9       69.26       62.93      8.64 o 
   3   2   9       57.67       52.98      8.74 o 
   4   2   9       26.63       27.68     17.39 o 
   5   2   9       14.37       15.05      8.91 o 
   6   2   9       11.08       -4.13     20.75 o 
   7   2   9        1.00        0.94     20.06 o 
  -6   3   9        1.97        6.33      9.42 o 
  -5   3   9       23.08       11.52      8.28 o 
  -4   3   9      208.45      196.07     13.01 o 
  -3   3   9      230.75      238.63     14.98 o 
  -2   3   9        3.44        2.82      3.71 o 
  -1   3   9       62.24       68.95     12.05 o 
   0   3   9      337.60      362.66     16.02 o 
   1   3   9       80.35       73.51     10.81 o 
   2   3   9      141.95      142.62      9.58 o 
   3   3   9      204.41      209.76     21.40 o 
   4   3   9      102.17       92.74     12.00 o 
   5   3   9        8.45       20.49      9.53 o 
   6   3   9        6.16       13.20     29.30 o 
   7   3   9       20.02       13.38     16.05 o 
  -6   4   9       18.88       26.84     13.14 o 
  -5   4   9       76.89       86.30     10.89 o 
  -4   4   9        7.01        1.43      6.20 o 
  -3   4   9      300.99      321.06     21.81 o 
  -2   4   9       65.71       57.74      6.59 o 
  -1   4   9      274.97      310.03     12.39 o 
   0   4   9      170.85      210.21     15.10 o 
   1   4   9        7.97        6.76      4.49 o 
   2   4   9        3.80        3.57      4.47 o 
   3   4   9      116.59      111.18     26.22 o 
   4   4   9      507.67      559.08     31.07 o 
   5   4   9        0.09      -10.14     10.14 o 
   6   4   9        0.27       22.57     17.19 o 
  -6   5   9        0.88        2.64     13.58 o 
  -5   5   9        1.18        0.14      6.70 o 
  -4   5   9       97.97      113.88     32.29 o 
  -3   5   9      205.93      213.16     25.52 o 
  -2   5   9      113.65      118.61      9.73 o 
  -1   5   9        5.73        2.76      3.77 o 
   0   5   9       22.94       18.49     12.20 o 
   1   5   9       16.10       17.62      3.82 o 
   2   5   9       91.62       94.85     19.32 o 
   3   5   9       21.31       11.37      6.53 o 
   4   5   9        0.46        4.13     12.16 o 
   5   5   9        8.51       11.50     14.92 o 
   6   5   9        6.32       12.96     23.95 o 
   7   5   9        2.54        9.89     21.56 o 
  -6   6   9        6.53        7.62     12.56 o 
  -5   6   9        0.10       -2.29      8.32 o 
  -4   6   9        5.27       -1.49      6.57 o 
  -3   6   9       10.02       11.07      7.00 o 
  -2   6   9      221.36      249.94     13.42 o 
  -1   6   9       45.95       46.38     10.78 o 
   0   6   9       89.84       81.76      8.07 o 
   1   6   9        8.55        4.30      7.51 o 
   2   6   9       61.55       56.37      7.44 o 
   3   6   9       17.74        9.04     15.36 o 
   4   6   9       14.50       18.65      9.75 o 
   5   6   9      114.40       98.87     38.18 o 
   6   6   9       23.54       19.21     14.02 o 
   7   6   9        0.01       19.05     18.16 o 
  -6   7   9        0.15       -9.13      9.13 o 
  -5   7   9        0.00       -5.12     11.29 o 
  -4   7   9        4.96       16.99     13.29 o 
  -3   7   9       81.87      101.16     10.18 o 
  -2   7   9       80.53       75.13     14.38 o 
  -1   7   9      367.83      388.32     22.25 o 
   0   7   9       34.05       27.81      5.82 o 
   1   7   9       60.84       72.32      7.72 o 
   2   7   9      220.60      229.68     16.06 o 
   3   7   9       19.84       13.32     21.04 o 
   4   7   9      318.35      377.71     48.15 o 
   5   7   9        0.25       -5.30     25.45 o 
   6   7   9        1.97       -0.89     12.81 o 
   7   7   9        2.33       10.05     17.43 o 
  -5   8   9       14.89      -14.51     14.51 o 
  -4   8   9        0.99       -1.28      7.99 o 
  -3   8   9       43.18       48.57      8.70 o 
  -2   8   9      434.11      517.33     21.36 o 
  -1   8   9      239.88      249.32     19.04 o 
   0   8   9        1.61        9.22      7.53 o 
   1   8   9       41.96       33.87      6.49 o 
   2   8   9       20.48       16.23      7.16 o 
   3   8   9       33.18       24.06     10.83 o 
   4   8   9        2.42       -2.30      9.90 o 
   5   8   9        2.03        4.55     12.81 o 
   6   8   9        3.43        8.35     14.83 o 
   7   8   9        0.45        2.76     15.81 o 
  -5   9   9        0.31       16.29     17.19 o 
  -4   9   9        4.06        7.67     10.86 o 
  -3   9   9       79.02       68.48      9.16 o 
  -2   9   9        6.37        5.52     12.61 o 
  -1   9   9       14.38        8.24      8.44 o 
   0   9   9       19.63       13.70      4.48 o 
   1   9   9        8.12        3.54      8.27 o 
   2   9   9       11.98       17.75      6.31 o 
   3   9   9        0.68       -5.09     20.47 o 
   4   9   9        8.26       11.57      9.58 o 
   5   9   9       54.53       19.62     18.64 o 
   6   9   9        2.89       -5.59     15.00 o 
  -4  10   9        0.58       14.72     12.29 o 
  -3  10   9       18.43       -4.52      9.40 o 
  -2  10   9        4.07      -13.40     13.40 o 
  -1  10   9       19.86       13.70      9.23 o 
   0  10   9      266.06      270.98     22.90 o 
   1  10   9       11.91       11.91      8.55 o 
   2  10   9       40.39       31.53      6.63 o 
   3  10   9        3.10        1.65     11.72 o 
   4  10   9      177.38      233.06     37.70 o 
   5  10   9        3.55       11.27     16.86 o 
   6  10   9       20.29       -2.84     24.56 o 
  -3  11   9        2.17      -17.02     17.02 o 
  -2  11   9      127.83      115.35     25.94 o 
  -1  11   9       45.01       55.37     22.37 o 
   0  11   9       41.39       73.03     14.31 o 
   1  11   9        8.37       -2.14      9.60 o 
   2  11   9        4.51        5.86     13.97 o 
   3  11   9        3.20        7.67      6.78 o 
   4  11   9       32.05       39.07     18.64 o 
   5  11   9        0.02       -2.84     15.97 o 
  -2  12   9       14.54       24.16     19.70 o 
  -1  12   9        0.18      -14.27     14.27 o 
   0  12   9        1.93       12.48     21.40 o 
   1  12   9       23.95       30.56     20.67 o 
   2  12   9       36.04       47.10     18.16 o 
   3  12   9        0.51        2.76     15.56 o 
   4  12   9        0.06       25.94     25.94 o 
   5  12   9       29.07        9.40     20.67 o 
  -1  13   9        3.65      -16.94     16.94 o 
   0  13   9        0.09      -13.38     23.18 o 
   1  13   9        9.22       24.16     17.92 o 
   2  13   9        0.95        6.32     17.10 o 
   3  13   9        7.89       25.54     26.43 o 
   2  -4  10       30.19        1.95     20.02 o 
  -4  -3  10        9.82      -13.86     18.48 o 
   1  -3  10        0.02       -0.89     16.78 o 
   2  -3  10       80.24       95.31     12.12 o 
   3  -3  10        7.96        3.94     11.63 o 
  -5  -2  10        6.58       -1.86     26.91 o 
  -4  -2  10        1.06       20.19     24.81 o 
   1  -2  10        1.08       -1.86     13.86 o 
   2  -2  10       32.33       49.36      6.54 o 
   3  -2  10        6.30       11.11      7.70 o 
   4  -2  10        6.46        7.35     15.13 o 
  -5  -1  10        1.14       12.00     17.51 o 
  -4  -1  10        4.95       27.32     14.59 o 
   0  -1  10        2.62      -11.92     13.78 o 
   1  -1  10       62.59       58.77     19.29 o 
   2  -1  10      177.56      214.60     26.53 o 
   3  -1  10      117.05      136.98     11.65 o 
   4  -1  10        0.90       -1.70      7.95 o 
   5  -1  10        0.07       10.78     18.97 o 
  -5   0  10        0.02        0.49      8.27 o 
  -4   0  10       37.02       36.15     20.83 o 
  -2   0  10       63.98       63.31     17.02 o 
   1   0  10       51.84       38.46     13.34 o 
   2   0  10        0.52       -3.78      5.62 o 
   3   0  10       16.52       21.73      7.59 o 
   4   0  10      127.55      137.66     14.96 o 
   5   0  10        0.06      -14.02     14.02 o 
  -6   1  10       12.51       16.46     23.75 o 
  -5   1  10       12.02       11.95      6.63 o 
  -4   1  10        0.98       -3.97      4.13 o 
  -3   1  10        1.09       -3.65     13.78 o 
  -2   1  10        3.34       17.75     21.48 o 
   0   1  10      285.50      300.34     31.13 o 
   1   1  10       74.98       42.64     23.27 o 
   2   1  10      129.18      144.12      8.53 o 
   3   1  10       33.94       43.57      8.10 o 
   4   1  10      136.53      133.01     13.76 o 
   5   1  10        0.93       -5.37     10.25 o 
   6   1  10        1.21      -14.43     20.75 o 
  -6   2  10        4.61       -4.24     11.50 o 
  -5   2  10       15.26       13.98      7.68 o 
  -4   2  10        7.02        7.71      9.01 o 
  -3   2  10      185.38      173.36      9.21 o 
  -2   2  10      416.53      381.90     31.78 o 
  -1   2  10       28.62        6.24      9.81 o 
   0   2  10      286.48      309.67     32.67 o 
   1   2  10      141.32      149.79     14.32 o 
   2   2  10       12.91        6.51      4.20 o 
   3   2  10       52.16       43.32      7.79 o 
   4   2  10      202.35      168.71     15.81 o 
   5   2  10       13.16        4.99     14.79 o 
   6   2  10       37.00       56.66     14.04 o 
  -6   3  10        7.14        7.53     11.92 o 
  -5   3  10        0.18        4.61      7.75 o 
  -4   3  10      124.48      123.19     12.57 o 
  -3   3  10      256.09      262.65     16.83 o 
  -2   3  10      132.15      116.52      7.63 o 
  -1   3  10        7.38        3.96      2.74 o 
   0   3  10      158.75      156.80     14.72 o 
   1   3  10        0.22       -1.31      3.73 o 
   2   3  10        6.70        8.77      5.08 o 
   3   3  10       63.35       60.48     11.12 o 
   4   3  10        1.16        3.51      7.84 o 
   5   3  10       28.49       28.17     12.36 o 
   6   3  10       23.40       21.68     15.21 o 
  -6   4  10        4.20       -9.64      9.64 o 
  -5   4  10       15.97        1.63      8.51 o 
  -4   4  10        1.99        4.88      5.35 o 
  -3   4  10      116.26      105.32      9.17 o 
  -2   4  10        1.50        4.45      4.99 o 
  -1   4  10       37.26       40.58      6.16 o 
   0   4  10      372.03      420.57     47.79 o 
   1   4  10      204.93      231.20     17.98 o 
   2   4  10        0.57        1.29      4.39 o 
   3   4  10        3.01        0.40      6.86 o 
   4   4  10        2.11       13.17     10.18 o 
   5   4  10        9.52       -6.17      8.91 o 
   6   4  10        9.92       35.87     14.26 o 
  -6   5  10        8.71        9.59     13.03 o 
  -5   5  10        0.85        1.89     10.80 o 
  -4   5  10      203.09      209.13     19.51 o 
  -3   5  10       35.32       40.76      7.41 o 
  -2   5  10      277.44      339.14     20.85 o 
  -1   5  10        0.47        2.38      3.72 o 
   0   5  10       10.21        7.76      4.60 o 
   1   5  10       57.48       44.63      6.73 o 
   2   5  10        5.98       17.99      6.14 o 
   3   5  10       79.40       75.18     19.37 o 
   4   5  10        6.34        6.10      8.77 o 
   5   5  10       18.07       56.23     14.86 o 
   6   5  10        0.29      -18.81     18.81 o 
   7   5  10        3.21        8.92     24.08 o 
  -6   6  10        0.27       10.88     12.67 o 
  -5   6  10       12.80       -5.36     11.27 o 
  -4   6  10        9.25        6.31      5.79 o 
  -3   6  10      214.45      217.86     18.96 o 
  -2   6  10        1.04        5.29      6.32 o 
  -1   6  10        7.75        8.32      5.65 o 
   0   6  10       74.32       77.38     12.24 o 
   1   6  10        1.89       -1.72      4.62 o 
   2   6  10       39.00       30.39      7.25 o 
   3   6  10       57.52       50.48      9.89 o 
   4   6  10        4.07       -3.66     22.25 o 
   5   6  10       25.49       21.02     13.92 o 
   6   6  10        1.22       -2.68     17.02 o 
   7   6  10        1.04       21.48     20.59 o 
  -5   7  10       15.11       34.13     20.67 o 
  -4   7  10        1.18       -7.19      7.19 o 
  -3   7  10        1.82       10.51      6.69 o 
  -2   7  10        5.58        4.72      7.09 o 
  -1   7  10       95.16       82.64     10.53 o 
   0   7  10        5.00        7.32      7.89 o 
   1   7  10        0.04       11.86      7.99 o 
   2   7  10        0.04        1.03      6.28 o 
   3   7  10        1.08       -3.95     12.48 o 
   4   7  10      264.50      309.54     25.11 o 
   5   7  10       35.21        9.90     15.65 o 
   6   7  10        1.04        6.32     15.32 o 
  -5   8  10       33.31       20.30     19.86 o 
  -4   8  10        7.19        1.06     11.62 o 
  -3   8  10        3.29        5.77      8.62 o 
  -2   8  10      564.50      671.23     29.51 o 
  -1   8  10       53.85       46.51      9.11 o 
   0   8  10       41.15       36.87      6.87 o 
   1   8  10       45.62       72.60     11.37 o 
   2   8  10        3.74       13.59      7.18 o 
   3   8  10       14.12        6.69      5.59 o 
   4   8  10        0.69        9.91     10.96 o 
   5   8  10        3.11       13.97     12.75 o 
   6   8  10       11.09       -2.76     15.48 o 
  -4   9  10        6.29        4.07     10.16 o 
  -3   9  10        6.25       -1.60      9.46 o 
  -2   9  10       37.53       49.99     23.83 o 
  -1   9  10       11.71       19.95     17.19 o 
   0   9  10       27.56       20.99      6.49 o 
   1   9  10      202.72      220.85     18.91 o 
   2   9  10       12.17        4.33      6.22 o 
   3   9  10       10.87       11.54      9.62 o 
   4   9  10       10.94       23.29     11.67 o 
   5   9  10      107.78       98.49     28.70 o 
   6   9  10       18.34       24.89     17.51 o 
  -4  10  10        0.82       12.57     20.67 o 
  -3  10  10       25.77       14.05     11.52 o 
  -2  10  10        0.13        4.46     12.48 o 
  -1  10  10       10.12       -9.10     18.40 o 
   0  10  10      368.63      471.87     38.87 o 
   1  10  10       79.30       62.37     16.29 o 
   2  10  10        0.62       -1.57      7.42 o 
   3  10  10       28.94       30.50      9.16 o 
   4  10  10       55.49       20.35     20.35 o 
   5  10  10       33.75       41.75     20.43 o 
   6  10  10        8.04       -6.49     24.16 o 
  -3  11  10        0.97      -16.13     16.13 o 
  -2  11  10       93.04      110.82     30.40 o 
  -1  11  10        2.86      -11.67     12.57 o 
   0  11  10       17.86       21.26     12.38 o 
   1  11  10        0.90        9.71     27.93 o 
   2  11  10       64.77       63.15     21.97 o 
   3  11  10        0.04        5.94      7.41 o 
   4  11  10        0.05      -15.73     15.73 o 
   5  11  10        0.88       -3.73     26.10 o 
  -2  12  10       40.02       56.26     30.40 o 
  -1  12  10        3.47       -7.13     15.16 o 
   0  12  10        0.03        4.46     19.70 o 
   1  12  10       10.37       31.62     19.86 o 
   2  12  10       13.13       26.43     16.38 o 
   3  12  10       12.96       18.40     19.29 o 
   4  12  10        6.26       -8.35     16.70 o 
   0  13  10        0.58      -25.94     25.94 o 
   1  13  10        2.26      -10.78     22.45 o 
   2  13  10        3.72        9.97     18.16 o 
   3  13  10        1.34       -5.51     19.21 o 
   1  -2  11        2.10      -15.89     15.89 o 
   2  -2  11       14.09       12.40     21.00 o 
   3  -2  11       16.04      -14.51     30.97 o 
  -4  -1  11        0.12      -10.05     16.46 o 
   1  -1  11       38.88        4.62     22.21 o 
   2  -1  11        4.78        6.35      6.47 o 
   3  -1  11       23.62       37.06     30.93 o 
   4  -1  11       16.41       -6.40     12.56 o 
  -5   0  11        0.94       25.54     20.10 o 
  -4   0  11       23.84       23.59     19.94 o 
   1   0  11      142.51      176.15     29.51 o 
   2   0  11       11.88        9.80      3.93 o 
   3   0  11        0.87        3.20      6.43 o 
   4   0  11        1.01       -5.63      9.37 o 
  -5   1  11        0.85       16.29     24.48 o 
  -4   1  11       40.08       35.18     25.29 o 
   0   1  11        0.75       -2.76     11.92 o 
   1   1  11       11.55       16.50     10.36 o 
   2   1  11        5.93       -2.18     15.28 o 
   3   1  11       17.28       22.66      8.93 o 
   4   1  11       13.00        8.03      9.00 o 
   5   1  11       20.06       -5.43     17.19 o 
  -5   2  11       19.59        1.78     22.54 o 
  -4   2  11       19.20       16.55      8.43 o 
  -2   2  11      333.19      305.69     38.59 o 
   0   2  11      117.88       76.52     19.13 o 
   1   2  11      209.58      256.10     32.21 o 
   2   2  11       21.87       20.16      4.84 o 
   3   2  11       32.34       44.88     10.02 o 
   4   2  11       10.07        2.80      8.95 o 
   5   2  11        1.65       -5.72      9.95 o 
  -5   3  11        2.44       19.41     13.46 o 
  -4   3  11        7.80        3.31      6.65 o 
  -3   3  11        2.31       -2.54      3.84 o 
  -2   3  11       29.47       29.05      3.58 o 
  -1   3  11       53.76       27.64     14.27 o 
   0   3  11        0.96        5.70      3.06 o 
   1   3  11        0.67        2.21      3.67 o 
   2   3  11      115.46      118.50      9.85 o 
   3   3  11       51.64       56.99     10.62 o 
   4   3  11       18.61       19.86     17.35 o 
   5   3  11        0.05        1.62      9.48 o 
   6   3  11        1.71       -9.00     20.75 o 
  -5   4  11        3.40       -6.09     10.46 o 
  -4   4  11        0.14        4.25      8.30 o 
  -3   4  11      157.79      147.79     11.09 o 
  -2   4  11       58.65       50.10      6.24 o 
  -1   4  11       12.10        5.23      3.41 o 
   0   4  11       13.56       11.60      7.16 o 
   1   4  11      191.55      177.26     12.82 o 
   2   4  11       23.19       24.75      6.65 o 
   3   4  11       46.33       39.81      9.06 o 
   4   4  11       74.41       73.50     33.72 o 
   5   4  11        1.53        7.87      8.97 o 
   6   4  11        1.78      -15.24     15.24 o 
  -5   5  11        1.45       14.02     14.43 o 
  -4   5  11        1.47        6.84      7.78 o 
  -3   5  11       98.96       80.29      9.52 o 
  -2   5  11      421.93      402.14     21.71 o 
  -1   5  11       64.56       76.59     17.67 o 
   0   5  11        0.68       -5.51     10.47 o 
   1   5  11      103.87       95.05      8.29 o 
   2   5  11        2.11       -1.05      6.05 o 
   3   5  11        3.07       -1.59      7.49 o 
   4   5  11        5.60       41.99    111.38 o 
   5   5  11       12.72       23.53     11.31 o 
   6   5  11       14.07       -3.57     13.38 o 
  -5   6  11        5.21       18.73     17.83 o 
  -4   6  11        0.15        0.52      8.45 o 
  -3   6  11        3.84       -5.68      7.72 o 
  -2   6  11       14.75       12.06      6.24 o 
  -1   6  11       16.48       15.39      6.11 o 
   0   6  11        2.41        8.08      5.86 o 
   1   6  11       13.41        9.56      5.63 o 
   2   6  11       92.51       99.34     12.93 o 
   3   6  11       68.36       80.71     20.17 o 
   4   6  11       17.26        4.61     11.92 o 
   5   6  11       74.06       40.90     27.08 o 
   6   6  11        0.01       -1.78     15.08 o 
  -5   7  11       30.77       22.29     20.51 o 
  -4   7  11       53.89       61.06     11.60 o 
  -3   7  11       27.06       30.58      9.85 o 
  -2   7  11       76.98       77.31     10.47 o 
  -1   7  11      502.18      583.02     31.05 o 
   0   7  11      309.77      400.46     47.58 o 
   1   7  11      106.20      119.75      8.78 o 
   2   7  11        1.37       -3.12      5.22 o 
   3   7  11        1.36       -6.82      6.82 o 
   4   7  11       11.97       17.59     20.19 o 
   5   7  11        0.04       -8.18     11.59 o 
   6   7  11        9.10       -2.68     23.10 o 
  -4   8  11        0.64       -9.50     11.55 o 
  -3   8  11        6.79       12.49      9.71 o 
  -2   8  11       33.72       22.83     10.09 o 
  -1   8  11        5.34        8.59      9.04 o 
   0   8  11        3.37        5.51      5.32 o 
   1   8  11       30.44       22.31     15.97 o 
   2   8  11       16.98       19.58      7.33 o 
   3   8  11       26.87       35.56      8.64 o 
   4   8  11       26.95       17.84     13.82 o 
   5   8  11        1.54       11.67     15.24 o 
   6   8  11        0.72        7.13     15.24 o 
  -4   9  11       11.44       27.64     21.40 o 
  -3   9  11        3.83        7.13      9.68 o 
  -2   9  11        2.24       -5.76     12.24 o 
  -1   9  11       46.90       65.92     21.00 o 
   0   9  11        1.31       -1.24      7.61 o 
   1   9  11      348.27      398.85     28.65 o 
   2   9  11        1.93        0.68      7.80 o 
   3   9  11       17.94       14.44      8.15 o 
   4   9  11        0.89       12.95     14.02 o 
  -3  10  11        2.91       10.70     21.40 o 
  -2  10  11        6.91       -3.84     20.75 o 
  -1  10  11       20.50       25.39     10.96 o 
   0  10  11        0.66       19.32     11.41 o 
   1  10  11        8.39        6.47      7.44 o 
   2  10  11       30.61       33.98      8.26 o 
   3  10  11       53.24       50.45     11.46 o 
   4  10  11        0.29        3.65     22.86 o 
   5  10  11       12.83      -17.35     17.35 o 
  -2  11  11       69.17       85.69     23.27 o 
  -1  11  11       46.76       29.59     17.92 o 
   0  11  11       30.99       18.21     31.05 o 
   1  11  11        1.38        5.05     20.19 o 
   2  11  11       64.84       83.17     22.05 o 
   3  11  11        3.36        7.93     20.06 o 
   4  11  11        0.32       16.23     22.13 o 
  -1  12  11        8.22      -14.35     24.16 o 
   0  12  11       21.05       51.23     25.21 o 
   1  12  11       29.63       42.56     19.05 o 
   2  12  11       39.83       16.38     25.54 o 
   3  12  11        4.60      -14.67     16.46 o 
   2  -1  12       26.44       31.37     29.51 o 
   1   0  12       37.81       12.97     15.73 o 
   2   0  12        0.02      -17.02     17.02 o 
   3   0  12       10.68        4.78     20.19 o 
   1   1  12       19.58       31.13     21.97 o 
   2   1  12       21.41       18.77      8.00 o 
   3   1  12       52.63       45.24     12.20 o 
   4   1  12        5.55       17.07     14.60 o 
   0   2  12        0.02       -6.49     13.86 o 
   2   2  12      133.96      161.78     19.90 o 
   3   2  12        4.06        2.45      7.38 o 
   4   2  12       33.09       45.93     23.10 o 
   0   3  12        1.34      -11.84     16.46 o 
   1   3  12      131.60      152.98     20.81 o 
   2   3  12       72.26       75.13      7.90 o 
   3   3  12       29.47       27.91      9.30 o 
   4   3  12       17.03       31.18      9.51 o 
   5   3  12        2.50      -10.05     19.21 o 
  -4   4  12       22.44       19.29     12.89 o 
  -3   4  12       44.99       29.32      9.73 o 
  -2   4  12       12.97       11.25      4.54 o 
  -1   4  12       41.43       32.26      6.49 o 
   0   4  12       10.58        4.45      4.01 o 
   1   4  12        8.33        3.57      7.43 o 
   2   4  12       39.61       51.09      6.70 o 
   3   4  12       44.83       38.65      8.76 o 
   4   4  12        0.01        2.91      8.88 o 
   5   4  12        0.21      -10.94     18.24 o 
  -4   5  12        9.74       13.62     12.73 o 
  -3   5  12       12.68       14.37      8.24 o 
  -2   5  12        1.56        1.51      8.38 o 
  -1   5  12       19.51       18.79     10.58 o 
   0   5  12       17.53       30.21      5.67 o 
   1   5  12        8.71        2.19      5.23 o 
   2   5  12        0.95        2.54      6.06 o 
   3   5  12       26.78       33.21      8.16 o 
   4   5  12       26.74       38.06      9.62 o 
   5   5  12       16.42        9.00     18.00 o 
  -4   6  12        7.17       13.46     10.78 o 
  -3   6  12       14.06       24.80      8.53 o 
  -2   6  12      139.60      155.50     14.56 o 
  -1   6  12       12.78       17.51      7.17 o 
   0   6  12        0.01       12.71      6.39 o 
   1   6  12       76.31       61.77      7.86 o 
   2   6  12        0.46       10.37      6.63 o 
   3   6  12        1.66       16.82      7.47 o 
   4   6  12        0.09        2.35     10.25 o 
   5   6  12        4.03        9.73     12.40 o 
  -4   7  12        0.01        8.03     17.83 o 
  -3   7  12        7.86        7.40     10.34 o 
  -2   7  12        0.37        4.91     16.46 o 
  -1   7  12      101.38      120.08     13.03 o 
   0   7  12       10.91        8.10      8.81 o 
   1   7  12       36.25       33.04      7.79 o 
   2   7  12        5.43       -6.18      7.55 o 
   3   7  12       46.48       42.00      9.40 o 
   4   7  12       11.45        2.03     12.54 o 
   5   7  12        0.08       -7.94     13.21 o 
  -4   8  12       71.54       91.68     21.40 o 
  -3   8  12       57.77       74.77     14.41 o 
  -2   8  12        0.00       11.19     18.16 o 
  -1   8  12       10.48        7.51      8.69 o 
   0   8  12        3.17       -2.34     10.05 o 
   1   8  12       32.73       28.71      9.35 o 
   2   8  12       57.11       46.34     10.15 o 
   3   8  12        3.83       18.77      8.77 o 
   4   8  12       48.32       44.57     11.15 o 
   5   8  12        0.01       -1.78     21.16 o 
  -3   9  12        1.46       11.50     15.02 o 
  -2   9  12       32.91       11.67     18.00 o 
  -1   9  12        0.05       -3.40     15.56 o 
   0   9  12        2.61       10.63      8.12 o 
   1   9  12       28.07       29.14      9.06 o 
   2   9  12        9.40       20.98      8.21 o 
   3   9  12       64.31       53.89      9.35 o 
   4   9  12        1.68        2.84     13.38 o 
   5   9  12        0.19       -8.03     15.97 o 
  -3  10  12        3.00       10.70     24.08 o 
  -2  10  12        1.98       31.29     21.48 o 
  -1  10  12      124.39      144.01     18.85 o 
   0  10  12        0.62       -2.08     21.48 o 
   1  10  12        7.98        7.24     10.50 o 
   2  10  12       11.67       16.65     36.48 o 
   3  10  12       38.68       28.99     12.70 o 
   4  10  12        1.74       -6.73     20.87 o 
  -2  11  12        3.30        7.13     23.18 o 
  -1  11  12       16.96       24.24     22.45 o 
   0  11  12        0.00        0.89     12.65 o 
   1  11  12        4.98      -13.62     13.62 o 
   2  11  12       23.91       24.56     20.91 o 
   3  11  12       64.13       32.44     11.70 o 
   0  12  12        0.03      -15.32     15.32 o 
   1  12  12        8.70        6.32     17.19 o 
   2  12  12       58.00       48.07     29.10 o 
   2   1  13        3.14        8.51     25.45 o 
   1   2  13        4.58       13.70     19.13 o 
   2   2  13       43.06       47.67     23.43 o 
   3   2  13        0.25        9.57     29.51 o 
   1   3  13        4.37        5.43     13.54 o 
   2   3  13        0.14       11.80      7.43 o 
   3   3  13        2.25       -9.42      9.97 o 
   0   4  13        0.95       -0.89     17.35 o 
   1   4  13       76.03       76.11      6.91 o 
   2   4  13        0.04       -1.31      7.79 o 
   3   4  13       67.03       76.68     14.83 o 
   4   4  13      160.66      302.53     40.21 o 
  -2   5  13        2.18        8.27      8.27 o 
  -1   5  13       12.81        8.85      6.32 o 
   0   5  13       15.92       19.06      5.50 o 
   1   5  13       37.46       50.05      6.80 o 
   2   5  13        9.04       -8.66     13.68 o 
   3   5  13        1.53       12.06      8.84 o 
   4   5  13        8.17       18.29     13.90 o 
  -3   6  13        0.63       -7.38     11.11 o 
  -2   6  13       32.50       18.56     10.21 o 
  -1   6  13        1.94       -0.05      6.74 o 
   0   6  13      140.12      159.87     12.31 o 
   1   6  13        0.39       -6.36      6.36 o 
   2   6  13       45.16       30.97      8.16 o 
   3   6  13        6.37       -9.24      9.24 o 
   4   6  13        0.01       -0.46     13.65 o 
  -3   7  13       17.59       14.59     11.92 o 
  -2   7  13       25.17       19.97      9.73 o 
  -1   7  13        0.08        0.41      8.40 o 
   0   7  13       47.85       44.89      7.84 o 
   1   7  13      226.82      266.62     17.63 o 
   2   7  13        4.26        3.69      7.59 o 
   3   7  13        0.22        7.29      8.56 o 
   4   7  13        2.16       -5.39     10.75 o 
  -3   8  13        2.64       14.43     13.54 o 
  -2   8  13        2.83       18.22     11.97 o 
  -1   8  13        6.70       -2.45     10.01 o 
   0   8  13       33.13       45.04     10.36 o 
   1   8  13       39.79       40.54     14.98 o 
   2   8  13        0.05        0.93      9.03 o 
   3   8  13        2.09        2.92     10.33 o 
   4   8  13        2.82        7.65     11.75 o 
  -2   9  13        0.15        6.32     12.65 o 
  -1   9  13        2.30       11.67     10.32 o 
   0   9  13        0.21        1.27     10.48 o 
   1   9  13       29.17       34.55     11.40 o 
   2   9  13       15.40       15.39      9.79 o 
   3   9  13        7.14       -0.27     11.59 o 
   4   9  13        0.29       -7.85     12.30 o 
  -1  10  13        6.54       11.75     15.40 o 
   0  10  13        0.03       -0.89     12.73 o 
   1  10  13       17.77      -12.65     18.08 o 
   2  10  13        2.12        3.57     18.81 o 
   3  10  13        0.06       11.61      9.11 o 
   0  11  13        0.78        0.89     13.54 o 
   1  11  13        2.41        0.89     20.75 o 
   2  11  13       23.32       -1.78     15.32 o 
   2   4  14        6.83       50.50     21.16 o 
   2   5  14        0.29      -10.86     14.51 o 
   3   5  14       17.18        6.57     18.64 o 
   0   6  14        5.89        3.40      7.12 o 
   1   6  14       41.45       46.61     13.78 o 
   2   6  14       57.60       56.78     13.86 o 
   3   6  14       28.68        7.59     11.45 o 
  -1   7  14        1.93        5.43      9.97 o 
   0   7  14        8.64        7.13     10.70 o 
   1   7  14        0.54      -14.83     14.83 o 
   2   7  14        0.30       -6.46     12.16 o 
   3   7  14        0.17       -8.77     10.43 o 
  -1   8  14        0.00       -0.89      9.16 o 
   0   8  14        0.55       -4.49     11.45 o 
   1   8  14        2.85       14.11     15.08 o 
   2   8  14       31.95       24.97     13.61 o 
   0   9  14        4.23      -10.86     10.86 o 
   1   9  14       35.91       18.64     13.38 o 
   2   9  14       10.65       -2.59     16.70 o 
                                                 
